# Supplementary material for: Genome Diversity and the Origin of the Arabian Horse
Source: Sci Rep. 2020 Jun 16;10:9702. doi: 10.1038/s41598-020-66232-1 (PMC7298027; doi:10.1038/s41598-020-66232-1)
Supplement: Supplementary file 1 — Supplementary Information. [file 41598_2020_66232_MOESM1_ESM.xlsx]

## Sheet: Sheet1
chr	peak.start	peak.end	peak.max	scan	group	peak.length	named.gene.ct	named.gene.list
1	36995049	37495049	1095910	H	Icelandic	500001	2	HECTD2,PPP1R3C
1	61095318	62178889	1105960	H	Icelandic	1083572	17	ADK,ANXA7,AP3M1,CAMK2G,CFAP70,CHCHD1,FUT11,MSS51,MYOZ1,NDST2,PLAU,PPP3CB,SEC24C,SYNPO2L,USP54,VCL,ZSWIM8
1	66501965	67001965	1099160	H	Icelandic	500001	4	ANXA11,PLAC9,TMEM254,ZCCHC24
3	43313483	44522582	1153570	H	Icelandic	1209100	5	BMPR1B,HPGDS,PDLIM5,SMARCAD1,UNC5C
5	48842947	49342947	1106240	H	Icelandic	500001	3	FMO5,PDE4DIP,PRKAB2
7	16960923	18509981	1157990	H	Icelandic	1549059	11	ACAT1,ATM,C11orf65,C7H11orf87,CUL5,DDX10,EXPH5,KDELC2,NPAT,RAB39A,SLC35F2
7	25104992	25688029	1148320	H	Icelandic	583038	7	BACE1,CEP164,PAFAH1B2,PCSK7,RNF214,SIDT2,TAGLN
8	29875844	30375844	1108300	H	Icelandic	500001	6	ANHX,ZNF10,ZNF140,ZNF26,ZNF268,ZNF84
8	32011624	33765928	1218860	H	Icelandic	1754305	2	LRRC30,PTPRM
10	22979654	23479654	1093850	H	Icelandic	500001	12	CACNG6,CNOT3,ILT11A,LENG1,MBOAT7,NDUFA3,PRPF31,RPS9,TFPT,TMC4,TSEN34,VSTM1
10	37503144	39557514	1129850	H	Icelandic	2054371	7	CEP162,CYB5R4,MRAP2,NT5E,SNX14,SYNCRIP,TBX18
15	41726253	43527288	1259720	H	Icelandic	1801036	2	FANCL,VRK2
17	48972685	51350547	1507360	H	Icelandic	2377863	7	ACOD1,EDNRB,FBXL3,MYCBP2,RNF219,SCEL,SLAIN1
23	22709925	23209925	1085560	H	Icelandic	500001	1	KANK1
1	34682763	35182763	3313070	H	Thoroughbred	500001	4	HELLS,NOC3L,PLCE1,TBC1D12
1	37436973	39091636	3164740	H	Thoroughbred	1654664	9	ANKRD1,HTR7,IFIT1,IFIT5,KIF20B,LIPA,PANK1,RPP30,SLC16A12
1	40037699	40537699	3355250	H	Thoroughbred	500001	2	PTEN,RNLS
1	45252071	47861681	3530810	H	Thoroughbred	2609611	1	ZWINT
1	140508700	141716315	3206880	H	Thoroughbred	1207616	12	CEP152,COPS2,DUT,FAM227B,FBN1,FGF7,GALK2,MYEF2,SECISBP2L,SHC4,SLC12A1,SLC24A5
4	18855436	21107849	3617030	H	Thoroughbred	2252414	7	DDC,FIGNL1,GRB10,IKZF1,SPATA48,VWC2,ZPBP
4	21685540	24472015	3260090	H	Thoroughbred	2786476	2	SEC61G,VSTM2A
4	24796693	25296693	3210030	H	Thoroughbred	500001	3	EGFR,LANCL2,VOPP1
4	25664112	26164112	3137330	H	Thoroughbred	500001	0
4	26187741	28972472	3388110	H	Thoroughbred	2784732	5	CACNA2D1,HGF,PCLO,SEMA3A,SEMA3E
4	36168903	38944617	3389520	H	Thoroughbred	2775715	23	ASB4,BET1,CALCR,CASD1,CDK6,COL1A2,FAM133B,GATAD1,GNG11,GNGT1,HEPACAM2,PEG10,PEX1,PON1,PON2,PON3,PPP1R9A,RBM48,SAMD9,SAMD9L,SGCE,TFPI2,VPS50
7	35917307	36480015	3106790	H	Thoroughbred	562709	0
9	33170124	33670124	3370630	H	Thoroughbred	500001	0
14	41393433	44303752	3518320	H	Thoroughbred	2910320	31	AFF4,C14H5orf15,CDC42SE2,CDKL3,CDKN2AIPNL,CSF2,FNIP1,FSTL4,GDF9,HINT1,HSPA4,IL13,IL4,IL5,IRF1,KIF3A,LEAP2,LYRM7,P4HA2,PDLIM4,PPP2CA,SEPT8,SHROOM1,SKP1,SLC22A4,SLC22A5,SOWAHA,TCF7,UBE2B,VDAC1,ZCCHC10
17	20292273	23911239	4018700	H	Thoroughbred	3618967	23	ARL11,CAB39L,CDADC1,CYSLTR2,DLEU7,EBPL,FNDC3A,HTR2A,ITM2B,KCNRG,KPNA3,LPAR6,MED4,NUDT15,PHF11,RB1,RCBTB1,RCBTB2,RNASEH2B,SETDB2,SPRYD7,SUCLA2,TRIM13
1	56337638	57038679	1308310	H	Turkemen	701042	9	CCAR1,DNA2,HERC4,HNRNPH3,MYPN,PBLD,RUFY2,SIRT1,SLC25A16
1	59752362	61750601	1356140	H	Turkemen	1998240	34	ADK,ANAPC16,ANXA7,AP3M1,ASCC1,CAMK2G,CFAP70,CHCHD1,CHST3,DDIT4,DNAJB12,DNAJC9,ECD,FAM149B1,FUT11,MCU,MICU1,MRPS16,MSS51,MYOZ1,NDST2,NUDT13,OIT3,P4HA1,PLA2G12B,PLAU,PPP3CB,PSAP,SEC24C,SPOCK2,SYNPO2L,USP54,VCL,ZSWIM8
1	62826019	64587363	1414970	H	Turkemen	1761345	3	KCNMA1,LRMDA,ZNF503
1	66534262	67034262	1304680	H	Turkemen	500001	3	ANXA11,PLAC9,TMEM254
3	100491567	101478613	1326280	H	Turkemen	987047	1	PPARGC1A
4	54241711	55449773	1362220	H	Turkemen	1208063	12	CCDC126,FAM126A,FAM221A,GPNMB,IGF2BP3,IL6,KLHL7,MALSU1,NUPL2,STK31,TOMM7,TRA2A
5	47512962	51473641	1424140	H	Turkemen	3960680	32	ACP6,ANKRD34A,ANKRD35,BCL9,CD160,CHD1L,FMO5,GDAP2,GJA5,GJA8,HAO2,HMGCS2,HSD3B2,ITGA10,LIX1L,NOTCH2,NUDT17,PDE4DIP,PDZK1,PEX11B,PHGDH,PIAS3,POLR3C,PRKAB2,RBM8A,REG4,RNF115,SEC22B,SPAG17,TBX15,WARS2,WDR3
5	52726600	53337911	1314450	H	Turkemen	611312	4	CASQ2,MAB21L3,SLC22A15,VANGL1
7	41758819	42258819	1310570	H	Turkemen	500001	2	IGSF9B,SPATA19
7	43015689	47355730	1577820	H	Turkemen	4340042	41	ADGRL1,ASF1B,ASNA1,C19orf67,C7H19orf53,CACNA1A,CALR,CC2D1A,CCDC130,DAND5,DHPS,DNAJB1,DNASE2,FARSA,FBXW9,GCDH,GNG14,HOOK2,IER2,IL27RA,JUNB,MAST1,MRI1,NACC1,NDUFB7,NFIX,PRDX2,PRKACA,RAD23A,RLN3,RNASEH2A,RTBDN,SYCE2,TECR,TNPO2,TRIR,TRMT1,WDR83,WDR83OS,ZNF333,ZSWIM4
7	47605645	48901819	1346900	H	Turkemen	1296175	8	ACP5,CNN1,ECSIT,ELAVL3,ELOF1,PRKCSH,RGL3,ZNF653
8	28394759	31195999	1919170	H	Turkemen	2801241	24	ANHX,ANKLE2,CHFR,DDX51,EP400,EPB41L3,FBRSL1,GALNT9,GOLGA3,LRCOL1,MMP17,NOC4L,P2RX2,PGAM5,POLE,PUS1,PXMP2,SFSWAP,ULK1,ZNF10,ZNF140,ZNF26,ZNF268,ZNF84
8	39403906	40912841	1380100	H	Turkemen	1508936	8	ABHD3,COLEC12,ESCO1,MIB1,ROCK1,SNRPD1,THOC1,USP14
8	40958907	41489677	1301000	H	Turkemen	530771	6	ADCYAP1,CETN1,CLUL1,ENOSF1,TYMS,YES1
8	42453520	43008181	1325850	H	Turkemen	554662	2	METTL4,NDC80
8	43167894	46786610	1516250	H	Turkemen	3618717	12	CABYR,DLGAP1,EMILIN2,IMPACT,LPIN2,MYL12A,MYOM1,OSBPL1A,TGIF1,TTC39C,ZBTB14,ZNF521
8	50733317	51287817	1318680	H	Turkemen	554501	0
8	51988204	52910843	1375810	H	Turkemen	922640	11	B4GALT6,DSC1,DSC2,DSC3,DSG1,DSG2,DSG3,DSG4,RNF125,TRAPPC8,TTR
8	53414987	56205702	1661380	H	Turkemen	2790716	12	C8H18orf21,CCDC178,DTNA,GALNT1,KLHL14,MAPRE2,NOL4,RPRD1A,ZNF24,ZNF396,ZNF397,ZSCAN30
8	56544676	57628923	1330170	H	Turkemen	1084248	2	FHOD3,TPGS2
8	66059360	66783340	1402960	H	Turkemen	723981	2	SMAD2,ZBTB7C
9	32595990	33195293	1299930	H	Turkemen	599304	1	SNTG1
9	42320230	46458514	1650770	H	Turkemen	4138285	23	ANKRD46,CPQ,ERICH5,FBXO43,GDF6,KCNS2,LAPTM4B,MATN2,MTDH,MTERF3,OSR2,POLR2K,POP1,PTDSS1,RGS22,RNF19A,SDC2,SNX31,SPAG1,STK3,TSPYL5,UQCRB,VPS13B
9	48762925	49262925	1304300	H	Turkemen	500001	2	DCAF13,RIMS2
11	25491211	25991211	1388630	H	Turkemen	500001	12	COL1A1,DLX3,FAM117A,ITGA3,KAT7,PDK2,PPP1R9B,SAMD14,SGCA,SLC35B1,SPOP,TMEM92
11	26444999	26944999	1301130	H	Turkemen	500001	7	CA10,MBTD1,NME2,SPAG9,TOB1,UTP18,WFIKKN2
11	28354808	29277796	1445610	H	Turkemen	922989	1	KIF2B
11	31021606	31521606	1352090	H	Turkemen	500001	4	C11H17orf67,COIL,DGKE,SCPEP1
1	140497948	141894529	2705720	H	Racing (High TB)	1396582	12	CEP152,COPS2,DUT,FAM227B,FBN1,FGF7,GALK2,MYEF2,SECISBP2L,SHC4,SLC12A1,SLC24A5
2	91994774	92494774	2572540	H	Racing (High TB)	500001	4	ELF2,MGARP,NDUFC1,NOCT
2	100067199	101905251	2869210	H	Racing (High TB)	1838053	9	ABHD18,C2H4orf33,HSPA4L,INTU,JADE1,MFSD8,PLK4,SCLT1,SLC25A31
11	26616724	27116724	2576790	H	Racing (High TB)	500001	5	CA10,MBTD1,NME2,SPAG9,UTP18
11	27468405	28949476	2803860	H	Racing (High TB)	1481072	2	CA10,KIF2B
14	41427752	41998709	2587240	H	Racing (High TB)	570958	6	C14H5orf15,CDKL3,PPP2CA,SKP1,TCF7,VDAC1
14	42492370	44303752	2676190	H	Racing (High TB)	1811383	22	AFF4,CDC42SE2,CSF2,FNIP1,GDF9,HINT1,HSPA4,IL13,IL4,IL5,IRF1,KIF3A,LEAP2,LYRM7,P4HA2,PDLIM4,SEPT8,SHROOM1,SLC22A4,SLC22A5,SOWAHA,ZCCHC10
14	44829501	46980199	2976610	H	Racing (High TB)	2150699	7	ADAMTS19,CHSY3,FBN2,ISOC1,KIAA1024L,SLC12A2,SLC27A6
18	40906305	42631721	2651090	H	Racing (High TB)	1725417	6	DPP4,FAP,GCG,PSMD14,RBMS1,SLC4A10
18	49091388	50019127	2682520	H	Racing (High TB)	927740	9	CCDC173,FASTKD1,KLHL23,KLHL41,METTL5,MYO3B,PPIG,SSB,UBR3
7	53773794	54410928	1260800	H	Racing (Low TB)	637135	3	FAT3,MTNR1B,SLC36A4
8	36780170	38051924	1256090	H	Racing (Low TB)	1271755	10	AFG3L2,CEP192,CEP76,CIDEA,IMPA2,PRELID3A,PTPN2,SEH1L,SPIRE1,TUBB6
8	38238260	39500176	1441580	H	Racing (Low TB)	1261917	6	ANKRD29,CABLES1,NPC1,RBBP8,RIOK3,RMC1
8	40003459	40503459	1208130	H	Racing (Low TB)	500001	3	ABHD3,ESCO1,SNRPD1
8	41531910	42031910	1220340	H	Racing (Low TB)	500001	0
9	44111880	44673342	1209360	H	Racing (Low TB)	561463	5	ERICH5,KCNS2,MATN2,POP1,STK3
14	27571056	28809927	1374130	H	Racing (Low TB)	1238872	21	ABLIM3,AFAP1L1,ARHGEF37,ARSI,CAMK2A,CD74,CSF1R,CSNK1A1,GRPEL2,HMGXB3,IL17B,PCYOX1L,PDE6A,PDGFRB,PPARGC1B,RPS14,SH3TC2,SLC26A2,SLC6A7,TCOF1,TIGD6
14	41541694	43375160	1346720	H	Racing (Low TB)	1833467	23	AFF4,C14H5orf15,FSTL4,GDF9,HSPA4,IL13,IL4,IL5,IRF1,KIF3A,LEAP2,P4HA2,PDLIM4,PPP2CA,SEPT8,SHROOM1,SKP1,SLC22A4,SLC22A5,SOWAHA,TCF7,VDAC1,ZCCHC10
15	38249136	38894179	1251780	H	Racing (Low TB)	645044	2	EHBP1,OTX1
15	77824106	78324106	1214700	H	Racing (Low TB)	500001	1	FAM49A
16	32891735	35497586	1392820	H	Racing (Low TB)	2605852	30	ACTR8,ALAS1,BAP1,CACNA1D,CACNA2D3,CHDH,DCP1A,DNAH1,GLT8D1,GLYCTK,GNL3,IL17RB,ITIH1,ITIH3,ITIH4,LRTM1,NEK4,NISCH,NT5DC2,PBRM1,PHF7,PPM1M,PRKCD,SELENOK,SEMA3G,SFMBT1,STAB1,TKT,TLR9,TNNC1
16	35581690	39202318	1576570	H	Racing (Low TB)	3620629	93	ABHD14A,ABHD14B,AMIGO3,AMT,APEH,ARIH2,ATRIP,BSN,C16H3orf18,C16H3orf62,C16H3orf84,CACNA2D2,CAMKV,CCDC36,CCDC51,CCDC71,CDC25A,CDHR4,CELSR3,CISH,COL7A1,DAG1,DALRD3,DCAF1,DHX30,DOCK3,DUSP7,ECATH-2,ECATH-3,FAM212A,GMPPB,GNAI2,GNAT1,GPR62,GPX1,GRM2,HEMK1,HYAL1,HYAL2,HYAL3,IFRD2,IMPDH2,IP6K1,IP6K2,IQCF1,IQCF2,IQCF5,KLHDC8B,LAMB2,LSMEM2,MANF,MAPKAPK3,MON1A,MST1,MST1R,NCKIPSD,NDUFAF3,NME6,NPRL2,P4HTM,PARP…
16	39292341	40715641	1258350	H	Racing (Low TB)	1423301	26	ALS2CL,CCDC12,CCR1,CCR2,CCR3,CCR5,CCRL2,CSPG5,CXCR6,ELP6,FYCO1,KIF9,KLHL18,LRRC2,LTF,MYL3,NBEAL2,PRSS45,PTH1R,PTPN23,RTP3,SCAP,SETD2,SMARCC1,TMIE,XCR1
23	28502012	29013889	1216110	H	Racing (Low TB)	511878	0
1	116478029	116978029	1852930	H	Multi-origin Ancestry	500001	5	ETFA,ISL2,NRG4,SCAPER,TMEM266
15	37198792	40795181	1952160	H	Multi-origin Ancestry	3596390	22	B3GNT2,BCL11A,C15H2orf74,CCT4,COMMD1,EHBP1,FAM161A,KIAA1841,LGALSL,MDH1,OTX1,PAPOLG,PELI1,PEX13,PUS10,REL,TMEM17,UGP2,USP34,VPS54,WDPCP,XPO1
15	54424514	54924514	1848010	H	Multi-origin Ancestry	500001	8	ABCG5,ABCG8,DYNC2LI1,LRPPRC,PLEKHH2,PPM1B,PREPL,SLC3A1
15	56586970	58089230	1995070	H	Multi-origin Ancestry	1502261	0
15	58270976	59937582	1899310	H	Multi-origin Ancestry	1666607	13	ATL2,CDKL4,CYP1B1,DHX57,GALM,GEMIN6,HNRNPLL,MAP4K3,MORN2,RMDN2,SOS1,SRSF7,THUMPD2
16	35826925	40715641	2026420	H	Multi-origin Ancestry	4888717	106	ALS2CL,AMIGO3,AMT,APEH,ARIH2,ATRIP,BSN,C16H3orf18,C16H3orf62,C16H3orf84,CACNA2D2,CAMKV,CCDC12,CCDC36,CCDC51,CCDC71,CCR1,CCR2,CCR3,CCR5,CCRL2,CDC25A,CDHR4,CELSR3,CISH,COL7A1,CSPG5,CXCR6,DAG1,DALRD3,DCAF1,DHX30,DOCK3,ECATH-2,ECATH-3,ELP6,FAM212A,FYCO1,GMPPB,GNAI2,GNAT1,GPX1,GRM2,HEMK1,HYAL1,HYAL2,HYAL3,IFRD2,IMPDH2,IP6K1,IP6K2,KIF9,KLHDC8B,KLHL18,LAMB2,LRRC2,LSMEM2,LTF,MANF,MAPKAPK3,MON1A,MST1,MST1…
3	56564904	57359099	1689360	H	Iran	794196	2	ANTXR2,GK2
4	25382992	27064405	1725620	H	Iran	1681414	2	CACNA2D1,HGF
4	54241711	56056330	1933270	H	Iran	1814620	14	CCDC126,FAM126A,FAM221A,GPNMB,IGF2BP3,IL6,KLHL7,MALSU1,MPP6,NPY,NUPL2,STK31,TOMM7,TRA2A
5	45124119	45789632	1694780	H	Iran	665514	14	CELF3,CGN,LINGO4,MRPL9,OAZ3,RIIAD1,RORC,S100A10,S100A11,SNX27,TDRKH,THEM4,THEM5,TUFT1
5	46544221	48517461	1820290	H	Iran	1973241	36	ACP6,ANKRD34A,ANKRD35,ANP32E,APH1A,BCL9,C5H1orf54,CA14,CD160,CIART,ECM1,GJA5,GJA8,HIST2H2AA4,HIST2H2AB,HIST2H2BF,HIST2H3A,ITGA10,LIX1L,MRPS21,MTMR11,NUDT17,OTUD7B,PDZK1,PEX11B,PIAS3,PLEKHO1,POLR3C,PRPF3,RBM8A,RNF115,RPRD2,SF3B4,SV2A,TARS2,VPS45
5	50271543	54065104	1897080	H	Iran	3793562	28	AMPD1,ATP1A1,CASQ2,CD101,CD2,CD58,CSDE1,FAM46C,GDAP2,IGSF3,MAB21L3,MAN1A2,NGF,NRAS,PTGFRN,SIKE1,SLC22A15,SPAG17,SYCP1,TBX15,TRIM45,TSHB,TSPAN2,TTF2,VANGL1,VTCN1,WARS2,WDR3
7	51595532	52402369	1691730	H	Iran	806838	1	ZNF317
8	33140800	33754849	1696130	H	Iran	614050	1	PTPRM
8	36774589	38051924	1758060	H	Iran	1277336	10	AFG3L2,CEP192,CEP76,CIDEA,IMPA2,PRELID3A,PTPN2,SEH1L,SPIRE1,TUBB6
8	38303767	38803767	1683010	H	Iran	500001	5	ANKRD29,CABLES1,NPC1,RIOK3,RMC1
8	45623645	46557634	1739520	H	Iran	933990	4	CABYR,IMPACT,OSBPL1A,TTC39C
9	43515307	46458514	2303220	H	Iran	2943208	17	ANKRD46,ERICH5,FBXO43,KCNS2,LAPTM4B,MATN2,MTDH,OSR2,POLR2K,POP1,RGS22,RNF19A,SNX31,SPAG1,STK3,TSPYL5,VPS13B
18	30789360	31603391	1686790	H	Iran	814032	4	EPC2,KIF5C,LYPD6B,MBD5
1	121545916	122951021	5020260	H	Straight Egyptian	1405106	5	LARP6,LRRC49,THSD4,TLE3,UACA
7	39821195	40321195	4969130	H	Straight Egyptian	500001	0
7	50337944	50837944	5119700	H	Straight Egyptian	500001	0
7	51020260	53279176	5023350	H	Straight Egyptian	2258917	13	HEPHL1,HNRNPM,IZUMO1R,MARCH2,MBD3L1,MYO1F,OR7D2,PANX1,PRAM1,RAB11B,ZNF317,ZNF414,ZNF558
11	19657421	20645531	5156650	H	Straight Egyptian	988111	36	AOC2,ARL4D,ATP6V0A1,BECN1,BRCA1,CAVIN1,CNTD1,CNTNAP1,COA3,COASY,DHX8,ETV4,EZH1,G6PC,HSD17B1,IFI35,MEOX1,MLX,NAGLU,NBR1,PLEKHH3,PSMC3IP,PSME3,PTGES3L-AARSD1,RAMP2,RETREG3,RND2,RPL27,RUNDC1,STAT3,STAT5A,TMEM106A,TUBG1,TUBG2,VAT1,WNK4
11	20905051	24373810	6357070	H	Straight Egyptian	3468760	96	ACLY,ARL5C,C11H17orf98,CACNB1,CASC3,CBX1,CCR7,CDC6,CDK12,CDK5RAP3,CISD3,COPZ2,CSF3,CWC25,EIF1,ERBB2,FBXL20,FBXO47,FKBP10,GAST,GPR179,GRB7,GSDMA,GSDMB,HAP1,IGFBP4,IKZF3,JUP,KLHL10,KLHL11,KPNB1,KRT12,KRT13,KRT14,KRT16,KRT17,KRT20,KRT23,KRT24,KRT25,KRT26,KRT27,KRT28,KRT32,KRT33A,KRT33B,KRT34,KRT35,KRT36,KRT39,KRT40,KRTAP16-1,LASP1,LRRC3C,LRRC46,MED1,MED24,MIEN1,MLLT6,MRPL10,MSL1,NEUROD2,NPEPPS,NR1D1…
16	39230522	39730522	5007260	H	Straight Egyptian	500001	8	CSPG5,ELP6,KIF9,KLHL18,PTPN23,SCAP,SETD2,SMARCC1
16	39949289	40543949	5029030	H	Straight Egyptian	594661	13	ALS2CL,CCR1,CCR2,CCR3,CCR5,CCRL2,LRRC2,LTF,MYL3,PRSS45,PTH1R,RTP3,TMIE
18	20519534	21030856	5413630	H	Straight Egyptian	511323	1	THSD7B
18	22973596	24991147	5340520	H	Straight Egyptian	2017552	0
1	51664660	53470761	0.121913	H12	Icelandic	1806102	4	EGR2,JMJD1C,NRBF2,REEP3
1	56380993	57245147	0.115741	H12	Icelandic	864155	12	CCAR1,DDX21,DDX50,DNA2,HERC4,HNRNPH3,KIF1BP,MYPN,PBLD,RUFY2,SLC25A16,STOX1
2	48280112	49503586	0.108024	H12	Icelandic	1223475	26	ACAP3,ATP6V1B2,B3GALT6,C1QTNF12,C2H1orf159,CPTP,DVL1,INTS11,ISG15,KLHL17,LPL,LZTS1,NOC2L,PERM1,PLEKHN1,PUSL1,RNF223,SAMD11,SCNN1D,SDF4,SLC18A1,TAS1R3,TNFRSF18,TNFRSF4,TTLL10,UBE2J2
2	79724911	80634880	0.115741	H12	Icelandic	909970	5	MND1,SFRP2,TLR2,TMEM131L,TRIM2
3	40319863	42861423	0.138889	H12	Icelandic	2541561	5	EIF4E,METAP1,RAP1GDS1,STPG2,TSPAN5
5	46989959	47997473	0.104938	H12	Icelandic	1007515	15	ANKRD34A,ANKRD35,HIST2H2AA4,HIST2H2AB,HIST2H2BF,HIST2H3A,ITGA10,LIX1L,MTMR11,OTUD7B,PEX11B,PIAS3,RBM8A,SF3B4,SV2A
5	49971870	50973288	0.121914	H12	Icelandic	1001419	4	HAO2,HSD3B2,TBX15,WARS2
7	27542552	29669944	0.106481	H12	Icelandic	2127393	10	ARHGEF12,GRIK4,OAF,POU2F3,SC5D,SORL1,TBCEL,TECTA,TMEM136,TRIM29
7	32453489	33904857	0.132716	H12	Icelandic	1451369	16	CCDC15,ESAM,HEPACAM,MSANTD2,NRGN,OR8B8,PANX3,PKNOX2,ROBO3,ROBO4,SIAE,SLC37A2,SPA17,TBRG1,TMEM218,VSIG2
7	48526037	50541913	0.220679	H12	Icelandic	2015877	54	ACP5,ANGPTL6,ANGPTL8,AP1M2,ATG4D,C19orf66,C7H19orf38,CARM1,CCDC159,CDC37,CDKN2D,CNN1,COL5A3,DNM2,DNMT1,DOCK6,ECSIT,EIF3G,ELAVL3,ELOF1,EPOR,FBXL12,FDX2,ICAM1,ICAM3,ICAM4,ICAM5,ILF3,KEAP1,KRI1,LDLR,MRPL4,OLFM2,P2RY11,PDE4A,PIN1,PLPPR2,PRKCSH,QTRT1,RAB3D,RDH8,RGL3,S1PR2,SLC44A2,SMARCA4,SPC24,SWSAP1,TMED1,TMEM205,TSPAN16,TYK2,UBL5,YIPF2,ZNF653
10	22382116	22916466	0.109568	H12	Icelandic	534351	4	EQUCABV1R917,EQUCABV1R918,NLRP12,ZNF331
10	35936770	38247617	0.108024	H12	Icelandic	2310848	11	CEP162,CYB5R4,DOPEY1,IBTK,ME1,MRAP2,PGM3,PRSS35,RWDD2A,SNAP91,UBE3D
16	75847509	76663624	0.104938	H12	Icelandic	816116	8	ATP1B3,ATR,GK5,GRK7,PLS1,TFDP2,TRPC1,XRN1
17	62433329	63798550	0.104938	H12	Icelandic	1365222	0
24	10406125	11063916	0.104938	H12	Icelandic	657792	4	ESR2,PPP2R5E,SGPP1,WDR89
1	36427086	38520569	0.444675	H12	Thoroughbred	2093484	10	ANKRD1,BTAF1,CPEB3,HECTD2,HTR7,IDE,MARCH5,PPP1R3C,RPP30,TNKS2
1	40111934	40736600	0.30458	H12	Thoroughbred	624667	4	ATAD1,PAPSS2,PTEN,RNLS
1	44330347	46944049	0.38251	H12	Thoroughbred	2613703	1	ZWINT
1	60836023	61547228	0.298632	H12	Thoroughbred	711206	19	ANXA7,CAMK2G,CFAP70,CHCHD1,DNAJC9,ECD,FAM149B1,FUT11,MRPS16,MSS51,MYOZ1,NDST2,NUDT13,P4HA1,PPP3CB,SEC24C,SYNPO2L,USP54,ZSWIM8
1	78378753	79900362	0.340571	H12	Thoroughbred	1521610	11	ARV1,C1H1orf131,DISC1,EGLN1,EXOC8,GNPAT,SIPA1L2,SPRTN,TRIM67,TSNAX,TTC13
1	137178349	139934740	0.345033	H12	Thoroughbred	2756392	23	AP4E1,ARPP19,CYP19A1,DMXL2,FAM214A,GABPB1,GLDN,GNB5,HDC,LEO1,LYSMD2,MAPK6,MYO5A,MYO5C,ONECUT1,SCG3,SPPL2A,TMOD2,TMOD3,TNFAIP8L3,TRPM7,USP50,USP8
1	170284264	171893417	0.426234	H12	Thoroughbred	1609154	9	BAZ1A,CFL2,EAPP,EGLN3,FAM177A1,KIAA0391,PPP2R3C,SNX6,SRP54
1	179339150	179875898	0.301308	H12	Thoroughbred	536749	1	FSCB
4	20610040	22765880	0.463712	H12	Thoroughbred	2155841	0
4	35661299	36521373	0.298632	H12	Thoroughbred	860075	10	AKAP9,ANKIB1,CDK6,CYP51A1,FAM133B,GATAD1,KRIT1,LRRD1,PEX1,RBM48
4	37901670	40516111	0.33373	H12	Thoroughbred	2614442	15	ASB4,CASD1,COL1A2,DLX5,DLX6,DYNC1I1,PDK4,PEG10,PON1,PON2,PON3,PPP1R9A,SDHAF3,SGCE,SLC25A13
5	42752207	43440272	0.306068	H12	Thoroughbred	688066	16	ADAM15,ADAR,ATP8B2,CKS1B,DCST1,DCST2,EFNA4,FLAD1,IL6R,KCNN3,PMVK,PYGO2,SHC1,SHE,UBE2Q1,ZBTB7B
5	59382181	59983500	0.301606	H12	Thoroughbred	601320	2	SLC25A24,VAV3
6	22704911	23666859	0.345926	H12	Thoroughbred	961949	7	ACKR3,COL6A3,COPS8,IQCA1,MLPH,PRLH,RAB17
7	31512391	33802859	0.347413	H12	Thoroughbred	2290469	20	CCDC15,ESAM,HEPACAM,MSANTD2,NRGN,OR10D3,OR8B8,OR8D1,OR8D2,OR8G5,PANX3,ROBO3,ROBO4,SIAE,SLC37A2,SPA17,TBRG1,TMEM218,VSIG2,VWA5A
7	36912544	38651299	0.317668	H12	Thoroughbred	1738756	9	APLP2,BARX2,ETS1,FLI1,KCNJ1,KCNJ5,NFRKB,PRDM10,TMEM45B
7	38707131	39617043	0.333135	H12	Thoroughbred	909913	4	ADAMTS15,ADAMTS8,SNX19,ZBTB44
7	42601329	43834453	0.362582	H12	Thoroughbred	1233125	3	B3GAT1,GLB1L2,GLB1L3
7	67028111	67773601	0.314694	H12	Thoroughbred	745491	8	ACER3,B3GNT6,CAPN5,EMSY,GDPD4,LRRC32,MYO7A,TSKU
14	41608975	43014251	0.463117	H12	Thoroughbred	1405277	15	AFF4,C14H5orf15,FSTL4,GDF9,HSPA4,IL13,IL4,KIF3A,LEAP2,SEPT8,SHROOM1,SOWAHA,TCF7,VDAC1,ZCCHC10
17	22478312	23384783	0.46163	H12	Thoroughbred	906472	7	ITM2B,LPAR6,MED4,NUDT15,RB1,RCBTB2,SUCLA2
18	39276773	39788539	0.30577	H12	Thoroughbred	511767	2	DAPL1,PKP4
19	22272352	24086118	0.311422	H12	Thoroughbred	1813767	26	ABCC5,ABCF3,ALG3,AP2M1,C3orf70,CHRD,CLCN2,DVL3,ECE2,EHHADH,EIF2B5,EIF4G1,EPHB3,FAM131A,HTR3E,IGF2BP2,LIPH,MAP3K13,POLR2H,PSMD2,SENP2,THPO,TMEM41A,TRA2B,VPS8,VWA5B2
19	24656612	25344669	0.298037	H12	Thoroughbred	688058	9	ADIPOQ,AHSG,EIF4A2,FETUB,KNG1,MASP1,RFC4,RTP1,ST6GAL1
20	35578520	36113273	0.357822	H12	Thoroughbred	534754	7	ARMC12,CLPS,FKBP5,LHFPL5,MAPK14,SLC26A8,SRPK1
26	2095137	2641896	0.311719	H12	Thoroughbred	546760	3	C3orf38,CGGBP1,HTR1F
28	44183452	44829333	0.441999	H12	Thoroughbred	645882	0
1	148742154	151445091	0.140496	H12	Turkemen	2702938	7	C1H15orf41,FSIP1,MEIS2,RASGRP1,SPRED1,THBS1,TMCO5A
1	151585888	152566054	0.140496	H12	Turkemen	980167	1	DPH6
2	47990185	48611711	0.140496	H12	Turkemen	621527	23	ACAP3,B3GALT6,C1QTNF12,C2H1orf159,CCNL2,CPTP,DVL1,GNB1,INTS11,ISG15,MIB2,MRPL20,NADK,PUSL1,RNF223,SCNN1D,SDF4,SLC35E2A,TAS1R3,TNFRSF18,TNFRSF4,TTLL10,UBE2J2
4	22154597	24590189	0.177685	H12	Turkemen	2435593	2	SEC61G,VSTM2A
4	25074104	26283609	0.144628	H12	Turkemen	1209506	2	LANCL2,VOPP1
5	66184466	66923307	0.165289	H12	Turkemen	738842	4	FRRS1,PALMD,PLPPR4,PLPPR5
7	42380328	43428251	0.161157	H12	Turkemen	1047924	5	ACAD8,B3GAT1,GLB1L2,GLB1L3,THYN1
8	31564055	33910421	0.161157	H12	Turkemen	2346367	4	ARHGAP28,LRRC30,PTPRM,RAB12
8	35153303	37299363	0.169422	H12	Turkemen	2146061	8	APCDD1,CEP192,FAM210A,LDLRAD4,MC2R,NAPG,RNMT,SEH1L
8	44625480	45232527	0.16529	H12	Turkemen	607048	1	ZBTB14
8	47328634	48420944	0.16529	H12	Turkemen	1092311	6	AQP4,CHST9,KCTD1,PSMA8,SS18,TAF4B
8	49381670	50907520	0.140496	H12	Turkemen	1525851	1	CDH2
8	52782028	54033347	0.169422	H12	Turkemen	1251320	7	CCDC178,GAREM1,KLHL14,MEP1B,RNF125,RNF138,TRAPPC8
8	55350098	57147056	0.169421	H12	Turkemen	1796959	13	C8H18orf21,ELP2,FHOD3,GALNT1,MAPRE2,MOCOS,RPRD1A,SLC39A6,TPGS2,ZNF24,ZNF396,ZNF397,ZSCAN30
8	64406013	65341257	0.165289	H12	Turkemen	935245	8	ATP5F1A,C8H18orf25,EPG5,HAUS1,PSTPIP2,SIGLEC15,SLC14A1,SLC14A2
8	78690850	79639593	0.140496	H12	Turkemen	948744	6	BCL2,KDSR,KIAA1468,PHLPP1,TNFRSF11A,ZCCHC2
9	34767345	36253763	0.144628	H12	Turkemen	1486419	3	MCM4,PRKDC,SPIDR
9	36900563	38904952	0.177686	H12	Turkemen	2004390	8	CALB1,DECR1,NECAB1,OTUD6B,PIP4P2,RUNX1T1,SLC26A7,TMEM64
10	24461089	27425084	0.140496	H12	Turkemen	2963996	37	AURKC,BRSK1,CCDC106,DUXA,EPN1,EQUCABV1R903,GALP,HSPBP1,IL11,ISOC2,KMT5C,NAT14,NLRP13,NLRP4,NLRP5,PEG3,SBK3,SMIM17,TMEM150B,U2AF2,USP29,ZFP28,ZIM2,ZNF134,ZNF264,ZNF304,ZNF416,ZNF471,ZNF551,ZNF581,ZNF582,ZNF583,ZNF667,ZNF671,ZNF71,ZNF772,ZNF784
11	27461779	29770528	0.198347	H12	Turkemen	2308750	4	CA10,COX11,KIF2B,STXBP4
14	23917382	24900871	0.165289	H12	Turkemen	983490	8	FAM114A2,FAXDC2,GALNT10,GRIA1,HAND1,LARP1,MFAP3,SAP30L
14	72891645	73728211	0.140496	H12	Turkemen	836567	8	ARSK,FAM81B,GLRX,MCTP1,RFESD,RHOBTB3,SPATA9,TTC37
23	14555413	16390207	0.140496	H12	Turkemen	1834795	6	CARNMT1,GCNT1,NMRK1,OSTF1,PCSK5,PRUNE2
24	40653048	41248496	0.140496	H12	Turkemen	595449	0
27	17260866	18097781	0.140496	H12	Turkemen	836916	0
1	137613246	138512051	0.245675	H12	Racing (High TB)	898806	7	ARPP19,FAM214A,GNB5,MAPK6,MYO5A,MYO5C,ONECUT1
1	171198978	171996750	0.275087	H12	Racing (High TB)	797773	9	BAZ1A,CFL2,EAPP,FAM177A1,KIAA0391,PPP2R3C,PSMA6,SNX6,SRP54
2	80291461	80957414	0.275086	H12	Racing (High TB)	665954	5	ARFIP1,FHDC1,MND1,TIGD4,TRIM2
2	99775513	100744162	0.306229	H12	Racing (High TB)	968650	3	C2H4orf33,JADE1,SCLT1
6	67015427	68315094	0.269896	H12	Racing (High TB)	1299668	29	AQP2,AQP6,ASIC1,ATF1,BCDIN3D,C1QL4,CERS5,COX14,DIP2B,DNAJC22,FAIM2,FAM186B,FMNL3,GPD1,KCNH3,LARP4,LIMA1,MCRS1,NCKAP5L,PRPF40B,PRPH,RACGAP1,SLC11A2,SMARCD1,SPATS2,TMBIM6,TMPRSS12,TROAP,TUBA1C
7	42380328	43428251	0.275087	H12	Racing (High TB)	1047924	5	ACAD8,B3GAT1,GLB1L2,GLB1L3,THYN1
7	83543225	84140953	0.266436	H12	Racing (High TB)	597729	2	CALCB,INSC
9	34767345	37769691	0.301038	H12	Racing (High TB)	3002347	9	CALB1,DECR1,MCM4,NBN,NECAB1,PRKDC,RIPK2,SPIDR,TMEM64
11	27908945	28988812	0.243945	H12	Racing (High TB)	1079868	1	KIF2B
11	29194076	29749845	0.256056	H12	Racing (High TB)	555770	2	COX11,STXBP4
11	48267474	49031234	0.268166	H12	Racing (High TB)	763761	3	AIPL1,PIMREG,PITPNM3
13	20153063	20741040	0.245675	H12	Racing (High TB)	587978	5	GSG1L,GTF3C1,IL21R,KIAA0556,XPO6
13	24700646	25215555	0.264706	H12	Racing (High TB)	514910	6	ACSM3,ACSM4,ERI2,IGSF6,OTOA,THUMPD1
14	43108758	45434336	0.307959	H12	Racing (High TB)	2325579	12	ADAMTS19,CDC42SE2,CHSY3,CSF2,FNIP1,HINT1,KIAA1024L,LYRM7,P4HA2,PDLIM4,SLC22A4,SLC22A5
14	46036667	48224361	0.275087	H12	Racing (High TB)	2187695	12	ALDH7A1,C14H5orf63,CTXN3,FBN2,GRAMD2B,LMNB1,MARCH3,MEGF10,PHAX,PRRC1,SLC12A2,TEX43
17	12775669	13281479	0.268166	H12	Racing (High TB)	505811	1	RFC3
17	19948091	21124074	0.276817	H12	Racing (High TB)	1175984	4	DLEU7,FAM124A,KCNRG,RNASEH2B
17	21216874	23384783	0.249135	H12	Racing (High TB)	2167910	18	ARL11,CAB39L,CDADC1,CYSLTR2,EBPL,FNDC3A,ITM2B,KPNA3,LPAR6,MED4,NUDT15,PHF11,RB1,RCBTB1,RCBTB2,SETDB2,SPRYD7,SUCLA2
18	34086897	35241156	0.273356	H12	Racing (High TB)	1154260	6	ARL6IP6,CACNB4,FMNL2,PRPF40A,RPRM,STAM2
18	40502994	41643433	0.242215	H12	Racing (High TB)	1140440	5	CD302,ITGB6,LY5,PLA2R1,RBMS1
21	1767383	3431005	0.33218	H12	Racing (High TB)	1663623	50	ABHD8,ANO8,ARRDC2,BABAM1,CCDC124,CHERP,COLGALT1,COMP,CRLF1,CRTC1,DDA1,ELL,F2RL3,FAM129C,FKBP8,GTPBP3,HAUS8,IFI30,IL12RB1,IQCN,JAK3,KCNN1,KLHL26,KXD1,LRRC25,LSM4,MAP1S,MAST3,MPV17L2,MRPL34,MVB12A,MYO9B,NWD1,OCEL1,PGLS,PGPEP1,PLVAP,RAB3A,REX1BD,SIN3B,SLC27A1,SLC35E1,SLC5A5,SSBP4,TMEM38A,TMEM59L,UBA52,UPF1,USE1,USHBP1
22	17941620	18873887	0.250865	H12	Racing (High TB)	932268	8	CDS2,PCNA,PRND,PRNP,RASSF2,SLC23A2,SMOX,TMEM230
22	29313027	32927275	0.273356	H12	Racing (High TB)	3614249	7	CHD6,EMILIN3,LPIN3,MAFB,PLCG1,PTPRT,TOP1
25	1803477	3407624	0.259516	H12	Racing (High TB)	1604148	12	ALDH1B1,DCAF10,EXOSC3,FBXO10,FRMPD1,GRHPR,MELK,PAX5,POLR1E,TRMT10B,ZBTB5,ZCCHC7
25	19863535	20975540	0.268166	H12	Racing (High TB)	1112006	2	ASTN2,PAPPA
2	5540746	6284982	0.110727	H12	Racing (Low TB)	744237	9	C2H1orf123,CPT2,GLIS1,LRP8,LRRC42,MAGOH,NDC1,SLC1A7,YIPF1
2	7103840	7860638	0.126298	H12	Racing (Low TB)	756799	6	BTF3L4,EPS15,NRDC,RAB3B,TXNDC12,ZFYVE9
2	10859377	12896574	0.126298	H12	Racing (Low TB)	2037198	25	AKR1A1,ATPAF1,CCDC17,CMPK1,CYP4X1,DMBX1,EFCAB14,FAAH,GPBP1L1,IPP,LRRC41,LURAP1,MAST2,MKNK1,MOB3C,NASP,NSUN4,PDZK1IP1,POMGNT1,RAD54L,STIL,TAL1,TEX38,TMEM69,TSPAN1
2	12987343	14362313	0.126297	H12	Racing (Low TB)	1374971	24	ARMH1,ATP6V0B,B4GALT2,BEST4,BTBD19,DMAP1,DPH2,EIF2B3,ERI3,HECTD3,HPDL,KIF2C,KLF17,MUTYH,PLK3,PTCH2,RNF220,RPS8,SLC6A9,TESK2,TMEM53,TOE1,UROD,ZSWIM5
2	80024675	80615890	0.124568	H12	Racing (Low TB)	591216	5	MND1,SFRP2,TLR2,TMEM131L,TRIM2
2	86126132	86905812	0.131487	H12	Racing (Low TB)	779681	4	LSM6,POU4F2,SLC10A7,ZNF827
3	117270945	117797139	0.112457	H12	Racing (Low TB)	526195	7	ADD1,FAM193A,MFSD10,NOP14,RNF4,SH3BP2,TNIP2
4	33633952	34216519	0.110727	H12	Racing (Low TB)	582568	0
5	20777470	21861339	0.133218	H12	Racing (Low TB)	1083870	6	C5H1orf21,COLGALT2,EDEM3,FAM129A,RGL1,RNF2
7	48299884	49458360	0.122837	H12	Racing (Low TB)	1158477	28	ACP5,ANGPTL8,C7H19orf38,CARM1,CCDC159,CNN1,DNM2,DOCK6,ECSIT,ELAVL3,ELOF1,EPOR,ILF3,LDLR,PLPPR2,PRKCSH,QTRT1,RAB3D,RGL3,SLC44A2,SMARCA4,SPC24,SWSAP1,TMED1,TMEM205,TSPAN16,YIPF2,ZNF653
7	71229254	72487312	0.121107	H12	Racing (Low TB)	1258059	21	ANAPC15,ART1,ART5,CHRNA10,CLPB,IL18BP,INPPL1,LAMTOR1,NUMA1,NUP98,OR52B4,OR52K1,OR52M1,PGAP2,PHOX2A,RHOG,RNF121,RRM1,STIM1,TRIM21,TRIM68
8	40206312	40836907	0.114187	H12	Racing (Low TB)	630596	3	ROCK1,THOC1,USP14
8	41384160	42603358	0.131487	H12	Racing (Low TB)	1219199	1	ADCYAP1
10	26624465	27130298	0.110727	H12	Racing (Low TB)	505834	2	ZNF134,ZNF551
11	23784363	24288863	0.121107	H12	Racing (Low TB)	504501	15	CBX1,CDK5RAP3,COPZ2,KPNB1,LRRC46,MRPL10,NPEPPS,OSBPL7,PNPO,PRR15L,SCRN2,SNX11,SP2,SP6,TBKBP1
11	34536557	35099148	0.115917	H12	Racing (Low TB)	562592	3	BCAS3,TBX2,TBX4
11	38147071	39314956	0.124567	H12	Racing (Low TB)	1167886	4	CCL1,CCL13,CCL2,TMEM132E
13	19936996	20664398	0.112456	H12	Racing (Low TB)	727403	10	CD19,GSG1L,GTF3C1,KIAA0556,LAT,NFATC2IP,RABEP2,SBK1,SPNS1,XPO6
14	43117459	44795655	0.145329	H12	Racing (Low TB)	1678197	9	CDC42SE2,CSF2,FNIP1,HINT1,LYRM7,P4HA2,PDLIM4,SLC22A4,SLC22A5
14	49867952	51286043	0.145329	H12	Racing (Low TB)	1418092	7	CEP120,CSNK1G3,PPIC,PRDM6,SNCAIP,SNX2,SNX24
14	76518440	77115655	0.126297	H12	Racing (Low TB)	597216	2	ADGRV1,ARRDC3
14	89733181	90853205	0.124567	H12	Racing (Low TB)	1120025	7	ANKRA2,ARHGEF28,BTF3,ENC1,GFM2,HEXB,UTP15
15	6589403	7606879	0.112456	H12	Racing (Low TB)	1017477	9	IL18R1,IL18RAP,IL1R1,IL1RL1,IL1RL2,MFSD9,SLC9A2,SLC9A4,TMEM182
15	36709035	38987703	0.124568	H12	Racing (Low TB)	2278669	14	AFTPH,CEP68,EHBP1,LGALSL,MDH1,OTX1,PELI1,RAB1A,SERTAD2,SLC1A4,TMEM17,UGP2,VPS54,WDPCP
15	39729953	40827233	0.126297	H12	Racing (Low TB)	1097281	8	BCL11A,C15H2orf74,KIAA1841,PAPOLG,PEX13,PUS10,REL,USP34
15	47079577	48547262	0.114187	H12	Racing (Low TB)	1467686	0
15	78671037	79266786	0.110727	H12	Racing (Low TB)	595750	2	DDX1,NBAS
16	33093924	33613664	0.114186	H12	Racing (Low TB)	519741	2	CACNA2D3,LRTM1
16	33656554	34156554	0.112456	H12	Racing (Low TB)	500001	6	ACTR8,CACNA1D,CACNA2D3,CHDH,IL17RB,SELENOK
19	43570942	44195288	0.112457	H12	Racing (Low TB)	624347	9	ATP6V1A,CCDC191,DRD3,GRAMD1C,QTRT2,TIGIT,ZBTB20,ZDHHC23,ZNF80
20	59162069	59828326	0.128027	H12	Racing (Low TB)	666258	0
20	61996459	62992955	0.138408	H12	Racing (Low TB)	996497	5	B3GAT2,FAM135A,OGFRL1,SDHAF4,SMAP1
22	10066308	10664408	0.112456	H12	Racing (Low TB)	598101	5	ESF1,FLRT3,NDUFAF5,SEL1L2,TASP1
22	18918200	19541186	0.143599	H12	Racing (Low TB)	622987	12	ADAM33,AP5S1,C20orf194,C22H20orf27,CDC25B,GFRA4,HSPA12B,MAVS,PANK2,RNF24,SIGLEC1,SPEF1
22	20559096	21154062	0.126297	H12	Racing (Low TB)	594967	2	NSFL1C,PDYN
22	31285852	31904955	0.124568	H12	Racing (Low TB)	619104	1	PTPRT
22	31925317	32916570	0.124567	H12	Racing (Low TB)	991254	1	PTPRT
23	26426767	26929580	0.112457	H12	Racing (Low TB)	502814	5	CD274,JAK2,PDCD1LG2,PLGRKT,RLN
23	36308283	36868598	0.124568	H12	Racing (Low TB)	560316	1	CNTLN
27	3591485	4312103	0.112456	H12	Racing (Low TB)	720619	5	ANK1,GINS4,GOLGA7,GPAT4,SFRP1
2	48058623	48867345	0.130046	H12	Multi-origin Ancestry	808723	26	ACAP3,B3GALT6,C1QTNF12,C2H1orf159,CCNL2,CPTP,DVL1,INTS11,ISG15,KLHL17,MIB2,MRPL20,NOC2L,PERM1,PLEKHN1,PUSL1,RNF223,SAMD11,SCNN1D,SDF4,SLC35E2A,TAS1R3,TNFRSF18,TNFRSF4,TTLL10,UBE2J2
2	85511585	86538663	0.13741	H12	Multi-origin Ancestry	1027079	3	POU4F2,SLC10A7,TTC29
4	34793477	35542926	0.129113	H12	Multi-origin Ancestry	749450	2	CDK14,FZD1
5	46468685	47118174	0.126962	H12	Multi-origin Ancestry	649490	22	ADAMTSL4,ANP32E,APH1A,C5H1orf54,CA14,CIART,ECM1,ENSA,HIST2H2AA4,HIST2H2AB,HIST2H3A,MCL1,MRPS21,MTMR11,OTUD7B,PLEKHO1,PRPF3,RPRD2,SF3B4,SV2A,TARS2,VPS45
5	48260838	50729347	0.152339	H12	Multi-origin Ancestry	2468510	16	ACP6,BCL9,CHD1L,FMO5,GJA5,HAO2,HMGCS2,HSD3B2,NOTCH2,PDE4DIP,PHGDH,PRKAB2,REG4,SEC22B,TBX15,WARS2
5	50830826	51443941	0.12818	H12	Multi-origin Ancestry	613116	3	GDAP2,SPAG17,WDR3
9	37113346	38876180	0.142602	H12	Multi-origin Ancestry	1762835	6	NECAB1,OTUD6B,PIP4P2,RUNX1T1,SLC26A7,TMEM64
15	37062234	38242219	0.139174	H12	Multi-origin Ancestry	1179986	8	AFTPH,LGALSL,MDH1,PELI1,SERTAD2,UGP2,VPS54,WDPCP
15	40497868	41325975	0.133129	H12	Multi-origin Ancestry	828108	1	BCL11A
15	41725704	45834686	0.159499	H12	Multi-origin Ancestry	4108983	14	CCDC85A,CCDC88A,CFAP36,CLHC1,EFEMP1,EML6,FANCL,MTIF2,PNPT1,PPP4R3B,RPS27A,RTN4,SPTBN1,VRK2
15	56526054	58691738	0.144894	H12	Multi-origin Ancestry	2165685	2	MAP4K3,THUMPD2
16	35165886	39945300	0.250781	H12	Multi-origin Ancestry	4779415	116	ABHD14A,ABHD14B,ALAS1,AMIGO3,AMT,APEH,ARIH2,ATRIP,BAP1,BSN,C16H3orf18,C16H3orf62,C16H3orf84,CACNA2D2,CAMKV,CCDC12,CCDC36,CCDC51,CCDC71,CDC25A,CDHR4,CELSR3,CISH,COL7A1,CSPG5,DAG1,DALRD3,DCAF1,DHX30,DNAH1,DOCK3,DUSP7,ECATH-2,ECATH-3,ELP6,FAM212A,GLYCTK,GMPPB,GNAI2,GNAT1,GPR62,GPX1,GRM2,HEMK1,HYAL1,HYAL2,HYAL3,IFRD2,IMPDH2,IP6K1,IP6K2,IQCF1,IQCF2,IQCF5,KIF9,KLHDC8B,KLHL18,LAMB2,LSMEM2,MANF,MAPKAPK3,…
21	25101757	25668075	0.136658	H12	Multi-origin Ancestry	566319	7	C6,C7,MROH2B,PRKAA1,PTGER4,RPL37,TTC33
22	5128532	5716116	0.128524	H12	Multi-origin Ancestry	587585	3	NAA20,RIN2,SLC24A3
22	8228503	12088728	0.168749	H12	Multi-origin Ancestry	3860226	8	ESF1,FLRT3,ISM1,KIF16B,NDUFAF5,SEL1L2,SPTLC3,TASP1
22	12315866	13192747	0.137754	H12	Multi-origin Ancestry	876882	0
2	48326745	48873734	0.123293	H12	Iran	546990	18	ACAP3,B3GALT6,C1QTNF12,C2H1orf159,ISG15,KLHL17,NOC2L,PERM1,PLEKHN1,PUSL1,RNF223,SAMD11,SCNN1D,SDF4,TNFRSF18,TNFRSF4,TTLL10,UBE2J2
2	80311043	80964018	0.149773	H12	Iran	652976	5	ARFIP1,FHDC1,MND1,TIGD4,TRIM2
2	81091752	82872731	0.137291	H12	Iran	1780980	8	FAM160A1,FBXW7,GATB,LRBA,MAB21L2,PRSS48,RPS3A,SH3D19
2	86126132	86708158	0.125232	H12	Iran	582027	3	LSM6,POU4F2,SLC10A7
3	61786826	63479589	0.173723	H12	Iran	1692764	12	ADAMTS3,AFM,AFP,ALB,ANKRD17,COX18,CXCL6,CXCL8,GC,NPFFR2,PPBP,RASSF6
4	24336004	25555015	0.12928	H12	Iran	1219012	4	EGFR,LANCL2,SEC61G,VOPP1
4	53313787	54326560	0.12616	H12	Iran	1012774	4	CDCA7L,DNAH11,RAPGEF5,SP4
5	52820066	54445545	0.131978	H12	Iran	1625480	15	AMPD1,BCAS2,CASQ2,CSDE1,DENND2C,MAB21L3,NGF,NRAS,SIKE1,SLC22A15,SYCP1,TRIM33,TSHB,TSPAN2,VANGL1
6	41948403	43113915	0.153483	H12	Iran	1165513	14	ARHGDIB,ART4,ATF7IP,C6H12orf60,EPS8,ERP27,GUCY2C,MGP,PDE6H,PLBD1,PTPRO,RERG,SMCO3,WBP11
6	66981164	67801670	0.130629	H12	Iran	820507	24	AQP2,AQP6,ASIC1,BCDIN3D,C1QL4,CERS5,COX14,DNAJC22,FAIM2,FAM186B,FMNL3,GPD1,KCNH3,LIMA1,MCRS1,NCKAP5L,PRPF40B,PRPH,RACGAP1,SMARCD1,SPATS2,TMBIM6,TROAP,TUBA1C
8	27418321	28548495	0.13181	H12	Iran	1130175	6	ADGRD1,FZD10,PIWIL1,RIMBP2,STX2,TMEM132D
8	37591626	39155091	0.128605	H12	Iran	1563466	14	AFG3L2,ANKRD29,CABLES1,CIDEA,GNAL,IMPA2,MPPE1,NPC1,PRELID3A,RBBP8,RIOK3,RMC1,SPIRE1,TUBB6
8	44270583	46048023	0.157868	H12	Iran	1777441	4	CABYR,OSBPL1A,TTC39C,ZBTB14
8	50680690	51574850	0.129618	H12	Iran	894161	0
9	5367125	7148111	0.144628	H12	Iran	1780987	12	CHMP4C,FABP12,FABP4,FABP5,FABP9,IMPA1,PAG1,PMP2,SLC10A5,SNX16,ZFAND1,ZNF704
9	43300531	44039354	0.130966	H12	Iran	738824	4	CPQ,LAPTM4B,MTDH,TSPYL5
11	27461779	29770528	0.220358	H12	Iran	2308750	4	CA10,COX11,KIF2B,STXBP4
16	36414954	37134818	0.117136	H12	Iran	719865	20	C16H3orf18,CACNA2D2,CISH,GNAI2,GNAT1,HEMK1,HYAL1,HYAL2,HYAL3,IFRD2,LSMEM2,MAPKAPK3,NPRL2,RASSF1,RBM5,SEMA3B,SEMA3F,SLC38A3,TUSC2,ZMYND10
16	37420113	38708530	0.13046	H12	Iran	1288418	42	AMIGO3,AMT,APEH,ARIH2,ATRIP,BSN,C16H3orf62,C16H3orf84,CCDC36,CCDC51,CCDC71,CELSR3,COL7A1,DAG1,DALRD3,GMPPB,GPX1,IMPDH2,IP6K1,IP6K2,KLHDC8B,LAMB2,MST1,NCKIPSD,NDUFAF3,NME6,P4HTM,PFKFB4,PLXNB1,QARS,QRICH1,RNF123,SHISA5,SLC26A6,TCTA,TMEM89,TREX1,UCN2,UQCRC1,USP19,USP4,WDR6
16	47936861	48492310	0.122702	H12	Iran	555450	7	DCLK3,EPM2AIP1,LRRFIP2,MLH1,RPSA,STAC,TRANK1
18	1613964	2259551	0.117726	H12	Iran	645588	0
28	24731472	25333026	0.147496	H12	Iran	601555	3	ANO4,SLC5A8,UTP20
2	86126132	87265910	0.42128	H12	Straight Egyptian	1139779	6	LSM6,MMAA,POU4F2,SLC10A7,SMAD1,ZNF827
3	2554517	3108269	0.416523	H12	Straight Egyptian	553753	3	CBLN1,HEATR3,ZNF423
3	3522349	5733591	0.567907	H12	Straight Egyptian	2211243	5	CYLD,NOD2,SALL1,SNX20,TOX3
3	6325154	8416367	0.465398	H12	Straight Egyptian	2091214	7	CES5A,FTO,IRX3,IRX6,LPCAT2,MMP2,SLC6A2
3	10030044	10531928	0.405709	H12	Straight Egyptian	501885	12	CCDC113,CFAP20,CNGB1,CNOT1,CSNK2A2,GINS3,MMP15,NDRG4,PRSS54,SETD6,TEPP,USB1
3	18160582	19386053	0.463668	H12	Straight Egyptian	1225472	29	CDH1,CDH3,CENPT,CHTF8,DDX28,DPEP2,DPEP3,DUS2,EDC4,ESRP2,HAS3,LCAT,NFATC3,NRN1L,NUTF2,PLA2G15,PRMT7,PSKH1,RANBP10,SLC12A4,SLC7A6,SLC7A6OS,SMPD3,SNTB2,TANGO6,THAP11,TSNAXIP1,UTP4,ZFP90
3	36753475	38433607	0.401816	H12	Straight Egyptian	1680133	9	BANK1,BDH2,CISD2,MANBA,NFKB1,SLC39A8,SLC9B1,SLC9B2,UBE2D3
5	46733687	47570083	0.399654	H12	Straight Egyptian	836397	15	ANP32E,APH1A,C5H1orf54,CA14,CIART,HIST2H2AA4,HIST2H2AB,HIST2H2BF,HIST2H3A,MTMR11,OTUD7B,PLEKHO1,SF3B4,SV2A,VPS45
5	48195831	48842368	0.400086	H12	Straight Egyptian	646538	6	ACP6,BCL9,CHD1L,FMO5,GJA5,GJA8
5	59003842	59940314	0.415658	H12	Straight Egyptian	936473	10	CLCC1,FAM102B,FNDC7,GPSM2,HENMT1,PRPF38B,SLC25A24,STXBP3,VAV3,WDR47
6	8729812	9229812	0.408304	H12	Straight Egyptian	500001	20	ABCB6,ANKZF1,ASIC4,ATG9A,CHPF,DES,DNAJB2,DNPEP,GLB1L,GMPPA,INHA,OBSL1,PTPRN,RETREG2,SLC4A3,STK11IP,STK16,TMEM198,TUBA4A,ZFAND2B
6	19686781	20208838	0.394896	H12	Straight Egyptian	522058	6	ATG16L1,GIGYF2,INPP5D,KCNJ13,NEU2,NGEF
7	48484103	50444239	0.436419	H12	Straight Egyptian	1960137	54	ACP5,ANGPTL6,ANGPTL8,AP1M2,ATG4D,C19orf66,C7H19orf38,CARM1,CCDC159,CDC37,CDKN2D,CNN1,COL5A3,DNM2,DNMT1,DOCK6,ECSIT,EIF3G,ELAVL3,ELOF1,EPOR,FBXL12,FDX2,ICAM1,ICAM3,ICAM4,ICAM5,ILF3,KEAP1,KRI1,LDLR,MRPL4,OLFM2,P2RY11,PDE4A,PIN1,PLPPR2,PRKCSH,QTRT1,RAB3D,RDH8,RGL3,S1PR2,SLC44A2,SMARCA4,SPC24,SWSAP1,TMED1,TMEM205,TSPAN16,TYK2,UBL5,YIPF2,ZNF653
10	20406513	20974582	0.398356	H12	Straight Egyptian	568070	11	CLDND2,ETFB,IGLON5,KLK11,KLK12,KLK13,KLK14,KLK8,LIM2,NKG7,SIGLECL1
11	15213894	15872004	0.393166	H12	Straight Egyptian	658111	18	CCDC47,CYB561,DCAF7,DDX42,ERN1,FTSJ3,GH1,ICAM2,KCNH6,LIMD2,MAP3K3,PRR29,PSMC5,SCN4A,SMARCD2,STRADA,TACO1,TEX2
11	17396960	20150986	0.469723	H12	Straight Egyptian	2754027	67	ACBD4,ADAM11,ARF2,ARHGAP27,ARL4D,ASB16,ATXN7L3,BRCA1,C11H17orf53,C1QL1,CCDC103,CCDC43,CD300LG,CFAP97D1,DCAKD,DHX8,DUSP3,EFTUD2,ETV4,FAM171A2,FMNL1,FZD2,G6PC3,GFAP,GJC1,GRN,HDAC5,HEXIM1,HEXIM2,HIGD1B,IFI35,ITGA2B,KANSL1,KIF18B,LSM12,LYZL6,MAP3K14,MAPT,MEIOC,MEOX1,MPP2,MPP3,NAGS,NBR1,NMT1,NSF,PLCD3,PLEKHM1,PPY,PYY,RDM1,RND2,RPL27,RPRML,RUNDC3A,SLC25A39,SLC4A1,SOST,SPATA32,SPPL2C,TMEM101,TMEM106A,TM…
16	37310203	39592948	0.614619	H12	Straight Egyptian	2282746	57	AMIGO3,AMT,APEH,ARIH2,ATRIP,BSN,C16H3orf62,C16H3orf84,CAMKV,CCDC36,CCDC51,CCDC71,CDC25A,CDHR4,CELSR3,COL7A1,CSPG5,DAG1,DALRD3,DHX30,ECATH-2,ECATH-3,ELP6,FAM212A,GMPPB,GPX1,IMPDH2,IP6K1,IP6K2,KLHDC8B,KLHL18,LAMB2,MST1,NCKIPSD,NDUFAF3,NME6,P4HTM,PFKFB4,PLXNB1,PTPN23,QARS,QRICH1,RNF123,SCAP,SHISA5,SLC26A6,SMARCC1,TCTA,TMEM89,TRAIP,TREX1,UBA7,UCN2,UQCRC1,USP19,USP4,WDR6
18	17492252	18727012	0.545415	H12	Straight Egyptian	1234761	3	MGAT5,NCKAP5,TMEM163
18	18737633	19538625	0.433824	H12	Straight Egyptian	800993	6	ACMSD,CCNT2,MAP3K19,R3HDM1,RAB3GAP1,ZRANB3
18	21182599	23170090	0.588668	H12	Straight Egyptian	1987492	4	HNMT,NXPH2,SPOPL,THSD7B
19	43570942	45214820	0.463667	H12	Straight Egyptian	1643879	21	ATG3,ATP6V1A,BOC,BTLA,CCDC191,CCDC80,CFAP44,DRD3,GRAMD1C,GTPBP8,NAA50,NEPRO,QTRT2,SIDT1,SLC35A5,SPICE1,TIGIT,USF3,ZBTB20,ZDHHC23,ZNF80
22	4214176	6102474	0.469723	H12	Straight Egyptian	1888299	5	CRNKL1,NAA20,RALGAPA2,RIN2,SLC24A3
1	167177758	170158550	-0.730609	TD	Icelandic	2980793	11	AKAP6,AP4S1,ARHGAP5,COCH,G2E3,HEATR5A,HECTD1,NUBPL,PRKD1,SCFD1,STRN3
1	172072448	173698675	-0.514929	TD	Icelandic	1626228	9	BRMS1L,INSM2,MBIP,MIPOL1,NFKBIA,NKX2-1,PAX9,RALGAPA1,SLC25A21
2	74682626	77310387	-0.79315	TD	Icelandic	2627762	12	C2H4orf45,C2H4orf46,ETFDH,FAM198B,FNIP2,GLRB,GRIA2,PDGFC,PPID,RAPGEF2,RXFP1,TMEM144
2	81691197	83683838	-0.447136	TD	Icelandic	1992642	8	DCLK2,FAM160A1,GATB,LRBA,MAB21L2,PRSS48,RPS3A,SH3D19
2	89548125	91338893	-0.611401	TD	Icelandic	1790769	9	CLGN,ELMOD2,IL15,INPP4B,MGAT4D,RNF150,TBC1D9,UCP1,ZNF330
2	101810839	102453258	-0.483347	TD	Icelandic	642420	0
2	106270512	108652268	-0.608429	TD	Icelandic	2381757	13	ANXA5,C2H4orf3,FABP2,MAD2L1,MYOZ2,NDNF,PDE5A,PRDM5,QRFPR,SEC24D,SYNPO2,TNIP3,USP53
2	112141330	112982816	-0.456465	TD	Icelandic	841487	3	ANK2,ARSJ,CAMK2D
2	119059991	119723170	-0.445754	TD	Icelandic	663180	4	ARHGEF38,GSTCD,INTS12,PPA2
6	45232204	48199366	-0.486181	TD	Icelandic	2967163	19	ABCC9,AEBP2,CAPZA3,CMAS,GOLT1B,GYS2,IAPP,KCNJ8,LDHB,PDE3A,PIK3C2G,PLCZ1,PLEKHA5,PYROXD1,RECQL,SLCO1A2,SLCO1B3,SLCO1C1,SPX
6	49468527	49968527	-0.378168	TD	Icelandic	500001	1	SOX5
6	65065777	65565777	-0.377477	TD	Icelandic	500001	6	ENDOU,HDAC7,RAPGEF3,RPAP3,SLC48A1,VDR
6	70974902	71537723	-0.416798	TD	Icelandic	562822	12	CBX5,COPZ1,GPR84,GTSF1,HNRNPA1,ITGA5,NCKAP1L,NFE2,PDE1B,PPP1R1A,SMUG1,ZNF385A
6	72654954	74425776	-0.435802	TD	Icelandic	1770823	44	ANKRD52,APOF,ATP5F1B,BAZ2A,CD63,CDK2,COQ10A,CS,DGKA,ERBB3,ESYT1,GDF11,GLS2,HSD17B6,IKZF4,IL23A,ITGA7,METTL7B,MIP,MMP19,MYL6,MYL6B,NABP2,OR10P1,OR2AP1,ORMDL2,PAN2,PMEL,PRIM1,PTGES3,PYM1,RAB5B,RBMS2,RDH5,RNF41,RPS26,SARNP,SLC39A5,SMARCC2,SPRYD4,STAT2,SUOX,TIMELESS,ZC3H10
6	74428631	75170203	-0.487286	TD	Icelandic	741573	25	ARHGAP9,ARHGEF25,DCTN2,DDIT3,DTX3,GLI1,GPR182,INHBC,INHBE,KIF5A,LRP1,MARS,MBD6,MYO1A,NAB2,NDUFA4L2,NEMP1,NXPH4,PIP4K2C,R3HDM2,SDR9C7,SHMT2,STAC3,STAT6,ZBTB39
20	37604973	38605524	-0.458193	TD	Icelandic	1000552	4	BTBD9,DNAH8,GLO1,ZFAND3
20	46964039	47767115	-0.389778	TD	Icelandic	803077	7	C20H6orf141,CENPQ,CRISP2,CRISP3,GLYATL3,MUT,RHAG
23	22426277	26781546	-1.14787	TD	Icelandic	4355270	17	AK3,CD274,CDC37L1,DOCK8,GLIS3,JAK2,KANK1,KCNV2,PLGRKT,PUM3,RCL1,RFX3,RLN,SLC1A1,SMARCA2,SPATA6L,VLDLR
1	20631926	22922334	-0.463898	TD	Thoroughbred	2290409	4	ADD3,DUSP5,SMC3,XPNPEP1
1	91903672	92641197	0.130273	TD	Thoroughbred	737526	12	ALPK3,AP3B2,FSD2,IQGAP1,NMB,PDE8A,SEC11A,SLC28A1,WDR73,ZNF592,ZNF774,ZSCAN2
1	122791997	123392827	0.163295	TD	Thoroughbred	600831	1	TLE3
1	179963952	180474607	0.188584	TD	Thoroughbred	510656	4	FANCM,FKBP3,PRPF39,TOGARAM1
2	99362219	101438471	-0.4481	TD	Thoroughbred	2076253	9	ABHD18,C2H4orf33,HSPA4L,INTU,JADE1,MFSD8,PLK4,SCLT1,SLC25A31
6	23046547	24001483	0.085682	TD	Thoroughbred	954937	7	COL6A3,COPS8,MLPH,PRLH,RAB17,RAMP1,RBM44
6	41102978	42087253	0.10401	TD	Thoroughbred	984276	3	ATF7IP,GRIN2B,PLBD1
14	42586358	43549526	0.15392	TD	Thoroughbred	963169	18	AFF4,CSF2,GDF9,HSPA4,IL13,IL4,IL5,IRF1,KIF3A,LEAP2,P4HA2,PDLIM4,SEPT8,SHROOM1,SLC22A4,SLC22A5,SOWAHA,ZCCHC10
21	54178862	56349590	-0.424235	TD	Thoroughbred	2170729	3	IRX1,IRX2,IRX4
22	23975210	26716611	-0.014487	TD	Thoroughbred	2741402	42	ACSS2,ACTL10,ASIP,BPIFA3,C20orf173,CBFA2T2,CDK5RAP1,CEP250,CHMP4B,CNBD2,CPNE1,DYNLRB1,E2F1,EDEM2,EIF2S2,EIF6,ERGIC3,FAM83C,GDF5,GGT7,GSS,ITCH,MAP1LC3A,MMP24,MYH7B,NCOA6,NECAB3,NFS1,PHF20,PIGU,PROCR,PXMP4,RALY,RBM12,RBM39,ROMO1,SCAND1,SNTA1,SPAG4,TRPC4AP,UQCC1,ZNF341
22	27702217	28897110	-0.0261	TD	Thoroughbred	1194894	15	ADIG,ARHGAP40,BLCAP,BPI,CTNNBL1,KIAA1755,LBP,NNAT,RALGAPB,RPRD1B,SLC32A1,SRC,TGM2,TTI1,VSTM2L
28	43818054	44829333	-0.353555	TD	Thoroughbred	1011280	0
1	151437725	154649484	-0.409628	TD	Turkemen	3211760	14	ACTC1,AQR,CHRM5,DPH6,EMC4,EMC7,FMN1,GJD2,GREM1,KATNBL1,RYR3,SCG5,SLC12A6,ZNF770
1	165331152	166380591	-0.257693	TD	Turkemen	1049440	0
2	49371063	51875120	-0.642102	TD	Turkemen	2504058	24	BIN3,BMP1,CCAR2,DMTN,DOK2,EGR3,FAM160B2,FGF17,GFRA2,HR,LGI3,NPM2,NUDT18,PDLIM2,PEBP4,PHYHIP,PIWIL2,PPP3CC,REEP4,RHOBTB2,SFTPC,SLC39A14,SORBS3,XPO7
2	76175778	77629783	-0.216896	TD	Turkemen	1454006	4	FAM198B,GLRB,GRIA2,PDGFC
3	99445507	102556386	-0.327857	TD	Turkemen	3110880	9	ADGRA3,ANAPC4,CCDC149,DHX15,GBA3,LGI2,PPARGC1A,SEPSECS,ZCCHC4
4	52404192	56691310	-0.866311	TD	Turkemen	4287119	24	ABCB5,C4H7orf31,CCDC126,CDCA7L,CYCS,DNAH11,FAM126A,FAM221A,GPNMB,GSDME,IGF2BP3,IL6,KLHL7,MALSU1,MPP6,NPVF,NPY,NUPL2,OSBPL3,RAPGEF5,SP4,STK31,TOMM7,TRA2A
6	46014539	46514539	-0.173109	TD	Turkemen	500001	2	AEBP2,PLEKHA5
6	51003025	51560536	-0.17856	TD	Turkemen	557512	0
6	55825859	56445430	-0.168009	TD	Turkemen	619572	3	AMN1,BICD1,KIAA1551
6	63892141	65799636	-0.297963	TD	Turkemen	1907496	18	AMIGO2,ARID2,ASB8,COL2A1,ENDOU,HDAC7,PCED1B,PFKM,RAPGEF3,RPAP3,SCAF11,SENP1,SLC38A1,SLC38A2,SLC38A4,SLC48A1,TMEM106C,VDR
10	25734930	26246792	-0.193683	TD	Turkemen	511863	6	AURKC,DUXA,PEG3,USP29,ZIM2,ZNF264
10	26371106	27845789	-0.215841	TD	Turkemen	1474684	10	C19orf18,ZNF134,ZNF135,ZNF274,ZNF329,ZNF416,ZNF551,ZNF606,ZNF671,ZNF772
10	27887983	29675371	-0.237646	TD	Turkemen	1787389	16	CD109,CGAS,CHMP2A,DDX43,EEF1A1,MTO1,MZF1,RPS5,SLC17A5,SLC27A5,TRIM28,UBE2M,ZBTB45,ZNF324,ZNF584,ZNF8
10	29854058	30354814	-0.182429	TD	Turkemen	500757	5	COL12A1,COX7A2,FILIP1,SENP6,TMEM30A
20	36003959	37393847	-0.255055	TD	Turkemen	1389889	22	BRPF3,C20H6orf89,CCDC167,CDKN1A,CMTR1,CPNE5,ETV7,FGD2,MAPK14,MDGA1,MTCH1,PI16,PIM1,PNPLA1,PPIL1,RAB44,RNF8,SLC26A8,SRSF3,STK38,TBC1D22B,TMEM217
20	37522037	39491114	-0.42053	TD	Turkemen	1969078	12	BTBD9,DAAM2,DNAH8,GLO1,GLP1R,KCNK16,KCNK17,KCNK5,KIF6,MOCS1,SAYSD1,ZFAND3
20	46707924	48243353	-0.371644	TD	Turkemen	1535430	9	C20H6orf141,CENPQ,CRISP1,CRISP2,CRISP3,DEFB110,GLYATL3,MUT,RHAG
20	49029661	49980763	-0.21162	TD	Turkemen	951103	4	IL17A,IL17F,MCM3,PKHD1
20	50547498	52009439	-0.280729	TD	Turkemen	1461942	9	ELOVL5,FBXO9,GCLC,GCM1,GSTA4,ICK,KLHL31,LRRC1,TINAG
20	55339183	57983000	-0.451304	TD	Turkemen	2643818	4	KHDRBS2,LGSN,PHF3,PTP4A1
1	145558604	150145513	-0.255506	TD	Racing (High TB)	4586910	65	ADAL,BAHD1,BMF,BUB1B,C1H15orf62,CAPN3,CCDC32,CCDC9B,CCNDBP1,CDAN1,CHAC1,CHP1,DISP2,DLL4,DNAJC17,EHD4,EIF2AK4,EPB42,EXD1,FSIP1,GANC,GCHFR,GPR176,INO80,ITPKA,IVD,KNL1,KNSTRN,LRRC57,LTK,MAPKBP1,MGA,NDUFAF1,NUSAP1,PLA2G4D,PLA2G4E,PLA2G4F,PLCB2,PPP1R14D,RAD51,RASGRP1,RHOV,RMDN3,RPAP1,RPUSD2,RTF1,SNAP23,SPINT1,SPRED1,SPTBN5,SRP14,TGM5,TGM7,THBS1,TMEM62,TMEM87A,TTBK2,TUBGCP4,TYRO3,UBR1,VPS18,VPS39,ZFYVE…
1	170788169	174028431	-0.316648	TD	Racing (High TB)	3240263	19	BAZ1A,BRMS1L,CFL2,EAPP,EGLN3,FAM177A1,INSM2,KIAA0391,MBIP,MIPOL1,NFKBIA,NKX2-1,PAX9,PPP2R3C,PSMA6,RALGAPA1,SLC25A21,SNX6,SRP54
1	174236666	175065521	-0.017635	TD	Racing (High TB)	828856	3	GEMIN2,SEC23A,SSTR1
1	175283079	175828097	-0.01802	TD	Racing (High TB)	545019	0
2	80440987	81489714	-0.02957	TD	Racing (High TB)	1048728	7	ARFIP1,FBXW7,FHDC1,MND1,TIGD4,TMEM154,TRIM2
2	91424692	92146719	-0.019406	TD	Racing (High TB)	722028	8	ELF2,MAML3,MGARP,MGST2,NAA15,NDUFC1,RAB33B,SETD7
2	99039440	103076399	-1.04767	TD	Racing (High TB)	4036960	9	ABHD18,C2H4orf33,HSPA4L,INTU,JADE1,MFSD8,PLK4,SCLT1,SLC25A31
6	40839922	42108404	-0.207377	TD	Racing (High TB)	1268483	5	ATF7IP,EMP1,GRIN2B,GUCY2C,PLBD1
6	53310558	55580852	-0.194209	TD	Racing (High TB)	2270295	8	CAPRIN2,CCDC91,DENND5B,ERGIC2,FAR2,IPO8,SINHCAF,TMTC1
6	65065777	65649978	-0.007393	TD	Racing (High TB)	584202	8	COL2A1,ENDOU,HDAC7,RAPGEF3,RPAP3,SLC48A1,TMEM106C,VDR
6	80413069	81451373	-0.031958	TD	Racing (High TB)	1038305	5	GNS,MSRB3,RASSF3,TBC1D30,WIF1
9	43403714	46672663	-0.175728	TD	Racing (High TB)	3268950	18	ANKRD46,CPQ,ERICH5,FBXO43,KCNS2,LAPTM4B,MATN2,MTDH,OSR2,POLR2K,POP1,RGS22,RNF19A,SNX31,SPAG1,STK3,TSPYL5,VPS13B
13	24714100	26727402	-0.045357	TD	Racing (High TB)	2013303	21	ACSM3,ACSM4,ANKS4B,CDR2,CRYM,DCUN1D3,DNAH3,EEF2K,ERI2,IGSF6,LYRM1,OTOA,PDZD9,POLR3E,REXO5,SDR42E2,THUMPD1,TMEM159,UQCRC2,VWA3A,ZP2
15	76928954	78989489	-0.209456	TD	Racing (High TB)	2060536	8	DDX1,FAM49A,GEN1,MSGN1,NBAS,RAD51AP2,SMC6,VSNL1
20	35969281	39147875	-0.193901	TD	Racing (High TB)	3178595	32	BRPF3,BTBD9,C20H6orf89,CCDC167,CDKN1A,CMTR1,CPNE5,DNAH8,ETV7,FGD2,GLO1,GLP1R,KCNK16,KCNK17,KCNK5,KIF6,MAPK14,MDGA1,MTCH1,PI16,PIM1,PNPLA1,PPIL1,RAB44,RNF8,SAYSD1,SLC26A8,SRSF3,STK38,TBC1D22B,TMEM217,ZFAND3
20	49032962	50227977	-0.051517	TD	Racing (High TB)	1195016	7	EFHC1,IL17A,IL17F,MCM3,PAQR8,PKHD1,TRAM2
1	5189857	7334948	0.007546	TD	Racing (Low TB)	2145092	9	ADAM12,BCCIP,C1H10orf90,CLRN3,DHX32,FAM196A,FANK1,PTPRE,UROS
1	172440034	175133183	0.121592	TD	Racing (Low TB)	2693150	12	BRMS1L,GEMIN2,MBIP,MIPOL1,NKX2-1,PAX9,PNN,SEC23A,SLC25A21,SSTR1,TRAPPC6B,TTC6
2	48303510	49638694	0.241721	TD	Racing (Low TB)	1335185	25	ACAP3,ATP6V1B2,B3GALT6,C1QTNF12,C2H1orf159,CPTP,INTS11,ISG15,KLHL17,LPL,LZTS1,NOC2L,PERM1,PLEKHN1,PUSL1,RNF223,SAMD11,SCNN1D,SDF4,SLC18A1,TAS1R3,TNFRSF18,TNFRSF4,TTLL10,UBE2J2
2	68573546	69178228	0.317033	TD	Racing (Low TB)	604683	1	TLL1
2	70695351	71222368	0.352533	TD	Racing (Low TB)	527018	4	MARCH1,NPY1R,NPY5R,TKTL2
2	90851839	91714232	0.302864	TD	Racing (Low TB)	862394	7	CLGN,ELMOD2,MAML3,MGAT4D,MGST2,TBC1D9,UCP1
2	100305670	102850472	0.016556	TD	Racing (Low TB)	2544803	8	ABHD18,HSPA4L,INTU,JADE1,MFSD8,PLK4,SCLT1,SLC25A31
3	99460986	100012369	0.354612	TD	Racing (Low TB)	551384	5	ANAPC4,CCDC149,LGI2,SEPSECS,ZCCHC4
3	117104633	117797139	0.28392	TD	Racing (Low TB)	692507	9	ADD1,FAM193A,GRK4,HTT,MFSD10,NOP14,RNF4,SH3BP2,TNIP2
6	55483680	56693269	0.324349	TD	Racing (Low TB)	1209590	9	AMN1,BICD1,DENND5B,DNM1L,ETFBKMT,FGD4,KIAA1551,SINHCAF,YARS2
6	64197488	66702370	-0.06199	TD	Racing (Low TB)	2504883	28	ADCY6,AMIGO2,ASB8,CACNB3,CCDC184,CCNT1,COL2A1,DDX23,ENDOU,HDAC7,KANSL2,LALBA,OR10AD1,OR8S1,PCED1B,PFKM,RAPGEF3,RND1,RPAP3,SENP1,SLC38A1,SLC38A2,SLC38A4,SLC48A1,TEX49,TMEM106C,VDR,ZNF641
6	80587012	81210411	0.343523	TD	Racing (Low TB)	623400	3	MSRB3,TBC1D30,WIF1
6	81457385	82407003	0.334282	TD	Racing (Low TB)	949619	4	GRIP1,HELB,IRAK3,LLPH
9	43499700	45696631	0.258355	TD	Racing (Low TB)	2196932	10	ERICH5,KCNS2,LAPTM4B,MATN2,MTDH,OSR2,POP1,STK3,TSPYL5,VPS13B
11	30483721	32270937	0.247112	TD	Racing (Low TB)	1787217	12	AKAP1,ANKFN1,C11H17orf67,CCDC182,COIL,CUEDC1,DGKE,DYNLL2,MRPS23,MSI2,SCPEP1,VEZF1
11	42416135	43165971	0.326043	TD	Racing (Low TB)	749837	24	ALDOC,CRYBA1,DHRS13,ERAL1,FAM222B,FLOT2,FOXN1,KIAA0100,MYO18A,NEK8,NUFIP2,PHF12,PIGS,PIPOX,PROCA1,RAB34,SDF2,SEZ6,SLC13A2,SPAG5,SUPT6H,TLCD1,TRAF4,UNC119
14	26669308	29648302	-0.277221	TD	Racing (Low TB)	2978995	39	ABLIM3,ADRB2,AFAP1L1,ANXA6,ARHGEF37,ARSI,CAMK2A,CCDC69,CD74,CSF1R,CSNK1A1,DCTN4,FBXO38,GM2A,GRPEL2,HMGXB3,HTR4,IL17B,MYOZ3,NDST1,PCYOX1L,PDE6A,PDGFRB,PPARGC1B,RBM22,RPS14,SH3TC2,SLC26A2,SLC36A1,SLC36A2,SLC36A3,SLC6A7,SMIM3,SPINK7,SYNPO,TCOF1,TIGD6,TNIP1,ZNF300
15	76295786	79829182	-0.10134	TD	Racing (Low TB)	3533397	9	DDX1,FAM49A,GEN1,KCNS3,MSGN1,NBAS,RAD51AP2,SMC6,VSNL1
16	34302364	37810203	0.179809	TD	Racing (Low TB)	3507840	82	ABHD14A,ABHD14B,ALAS1,AMIGO3,AMT,APEH,BAP1,BSN,C16H3orf18,CACNA1D,CACNA2D2,CAMKV,CDHR4,CISH,DAG1,DCAF1,DCP1A,DNAH1,DOCK3,DUSP7,FAM212A,GLT8D1,GLYCTK,GMPPB,GNAI2,GNAT1,GNL3,GPR62,GPX1,GRM2,HEMK1,HYAL1,HYAL2,HYAL3,IFRD2,IP6K1,IQCF1,IQCF2,IQCF5,ITIH1,ITIH3,ITIH4,LSMEM2,MANF,MAPKAPK3,MON1A,MST1,MST1R,NEK4,NISCH,NPRL2,NT5DC2,PARP3,PBRM1,PCBP4,PHF7,POC1A,PPM1M,PRKCD,RAD54L2,RASSF1,RBM5,RBM6,RNF123,RPL2…
18	3508796	4291985	0.313029	TD	Racing (Low TB)	783190	5	BIN1,CYP27C1,ERCC3,MAP3K2,PROC
20	37716624	38730812	0.317495	TD	Racing (Low TB)	1014189	6	BTBD9,DNAH8,GLO1,GLP1R,SAYSD1,ZFAND3
20	38941373	39685006	0.336361	TD	Racing (Low TB)	743634	3	DAAM2,KIF6,MOCS1
20	41069834	41768720	0.312259	TD	Racing (Low TB)	698887	12	BYSL,CCND3,FRS3,GUCA1A,GUCA1B,MED20,MRPS10,TAF8,TOMM6,TRERF1,UBR2,USP49
20	45463774	46468183	0.274988	TD	Racing (Low TB)	1004410	6	ADGRF1,ADGRF2,ADGRF4,CD2AP,OPN5,TNFRSF21
20	50707845	51207845	0.358616	TD	Racing (Low TB)	500001	4	ELOVL5,GCLC,GCM1,KLHL31
1	172941704	174099402	2.13339	TD	Multi-origin Ancestry	1157699	5	MIPOL1,NKX2-1,PAX9,SLC25A21,TTC6
2	48646949	49656100	2.20813	TD	Multi-origin Ancestry	1009152	6	ATP6V1B2,LPL,LZTS1,NOC2L,SAMD11,SLC18A1
2	50574523	51371820	2.24514	TD	Multi-origin Ancestry	797298	17	BMP1,DMTN,DOK2,FAM160B2,FGF17,GFRA2,HR,LGI3,NPM2,NUDT18,PHYHIP,PIWIL2,PPP3CC,REEP4,SFTPC,SLC39A14,XPO7
2	90742970	92477060	1.98331	TD	Multi-origin Ancestry	1734091	14	CLGN,ELF2,ELMOD2,MAML3,MGARP,MGAT4D,MGST2,NAA15,NDUFC1,NOCT,RAB33B,SETD7,TBC1D9,UCP1
2	99824870	102984033	1.60114	TD	Multi-origin Ancestry	3159164	9	ABHD18,C2H4orf33,HSPA4L,INTU,JADE1,MFSD8,PLK4,SCLT1,SLC25A31
3	32341361	33592732	2.09537	TD	Multi-origin Ancestry	1251372	8	C16orf74,COX4I1,EMC8,FOXF1,GINS2,GSE1,IRF8,MTHFSD
6	35412763	35933386	2.27031	TD	Multi-origin Ancestry	520624	5	A2ML1,AICDA,APOBEC1,GDF3,RIMKLB
6	55339754	57039835	2.0826	TD	Multi-origin Ancestry	1700082	12	AMN1,BICD1,CAPRIN2,DENND5B,DNM1L,ETFBKMT,FGD4,IPO8,KIAA1551,PKP2,SINHCAF,YARS2
6	65045788	66267906	2.23176	TD	Multi-origin Ancestry	1222119	16	ASB8,CCDC184,COL2A1,ENDOU,HDAC7,OR10AD1,OR8S1,PCED1B,PFKM,RAPGEF3,RPAP3,SENP1,SLC48A1,TMEM106C,VDR,ZNF641
6	79909451	81451348	2.16663	TD	Multi-origin Ancestry	1541898	10	C6H12orf56,C6H12orf66,GNS,MSRB3,RASSF3,SRGAP1,TBC1D30,TBK1,WIF1,XPOT
11	20095276	22115273	2.02141	TD	Multi-origin Ancestry	2019998	76	ACLY,AOC2,ATP6V0A1,BECN1,BRCA1,CAVIN1,CCR7,CNP,CNTD1,CNTNAP1,COA3,COASY,DHX58,DNAJC7,EIF1,EZH1,FKBP10,G6PC,GAST,GHDC,HAP1,HCRT,HSD17B1,HSPB9,IFI35,JUP,KAT2A,KCNH4,KLHL10,KLHL11,KRT12,KRT13,KRT14,KRT16,KRT17,KRT20,KRT23,KRT24,KRT25,KRT26,KRT27,KRT28,KRT32,KRT33A,KRT33B,KRT34,KRT35,KRT36,KRT39,KRT40,KRTAP16-1,MLX,NAGLU,NKIRAS2,NT5C3B,PLEKHH3,PSMC3IP,PSME3,PTGES3L-AARSD1,RAB5C,RAMP2,RETREG3,RND2,RPL…
11	30008026	33467597	1.387	TD	Multi-origin Ancestry	3459572	36	AKAP1,ANKFN1,C11H17orf47,C11H17orf67,CCDC182,COIL,CUEDC1,DGKE,DYNLL2,EPX,GDPD1,HSF5,LPO,MKS1,MMD,MPO,MRPS23,MSI2,MTMR4,OR4D1,PCTP,PPM1E,PRR11,RAD51C,RNF43,SCPEP1,SEPT4,SKA2,SRSF1,SUPT4H1,TEX14,TMEM100,TRIM37,TSPOAP1,VEZF1,YPEL2
12	9466242	11006453	2.06596	TD	Multi-origin Ancestry	1540212	14	AMBRA1,C12H11orf94,CREB3L1,CRY2,DGKZ,LARGE2,MAPK8IP1,PEX16,PHF21A,PRDM11,SLC35C1,SYT13,TP53I11,TSPAN18
12	11515794	12492192	2.14546	TD	Multi-origin Ancestry	976399	22	ACP2,AGBL2,ARFGAP2,C12H11orf49,CELF1,DDB2,FAM180B,FNBP4,KBTBD4,MADD,MTCH2,MYBPC3,NDUFS3,NR1H3,NUP160,PACSIN3,PSMC3,PTPMT1,PTPRJ,RAPSN,SLC39A13,SPI1
14	27380369	29770164	1.99505	TD	Multi-origin Ancestry	2389796	29	ABLIM3,ADRB2,AFAP1L1,ARHGEF37,ARSI,CAMK2A,CD74,CSF1R,CSNK1A1,FBXO38,GRPEL2,HMGXB3,HTR4,IL17B,MYOZ3,NDST1,PCYOX1L,PDE6A,PDGFRB,PPARGC1B,RBM22,RPS14,SH3TC2,SLC26A2,SLC6A7,SPINK7,SYNPO,TCOF1,TIGD6
15	55167557	55796639	2.24738	TD	Multi-origin Ancestry	629083	3	HAAO,MTA3,THADA
15	76519121	77054445	2.26545	TD	Multi-origin Ancestry	535325	3	GEN1,KCNS3,MSGN1
15	77922844	79151525	2.09646	TD	Multi-origin Ancestry	1228682	3	DDX1,FAM49A,NBAS
16	38622924	39209194	2.28575	TD	Multi-origin Ancestry	586271	6	CDC25A,DHX30,ECATH-2,ECATH-3,NME6,SMARCC1
16	68749880	69725563	2.21407	TD	Multi-origin Ancestry	975684	6	BFSP2,RAB6B,RYK,SLCO2A1,TMEM108,TOPBP1
20	37500927	38838079	2.06104	TD	Multi-origin Ancestry	1337153	8	BTBD9,DNAH8,GLO1,GLP1R,KCNK17,KCNK5,SAYSD1,ZFAND3
20	41051130	42115682	2.16346	TD	Multi-origin Ancestry	1064553	25	BICRAL,BYSL,CCND3,CNPY3,CUL7,FRS3,GNMT,GUCA1A,GUCA1B,KLC4,KLHDC3,MEA1,MED20,MRPL2,MRPS10,PEX6,PPP2R5D,PRPH2,RPL7L1,TAF8,TBCC,TOMM6,TRERF1,UBR2,USP49
20	45239765	46484971	2.17118	TD	Multi-origin Ancestry	1245207	8	ADGRF1,ADGRF2,ADGRF4,CD2AP,MEP1A,OPN5,PLA2G7,TNFRSF21
20	49667081	51945080	2.21228	TD	Multi-origin Ancestry	2278000	18	EFHC1,ELOVL5,FBXO9,GCLC,GCM1,GSTA1,GSTA4,ICK,IL17A,IL17F,KLHL31,LRRC1,MCM3,PAQR8,PKHD1,TINAG,TMEM14A,TRAM2
20	56152779	56652779	2.29177	TD	Multi-origin Ancestry	500001	2	LGSN,PTP4A1
2	47720206	51543219	1.02798	TD	Iran	3823014	56	ACAP3,ATP6V1B2,B3GALT6,BIN3,BMP1,C1QTNF12,C2H1orf159,CCAR2,CCNL2,CPTP,DMTN,DOK2,DVL1,FAM160B2,FGF17,GABRD,GFRA2,GNB1,HR,INTS11,ISG15,KLHL17,LGI3,LPL,LZTS1,MIB2,MRPL20,NADK,NOC2L,NPM2,NUDT18,PDLIM2,PERM1,PHYHIP,PIWIL2,PLEKHN1,PPP3CC,PRKCZ,PUSL1,REEP4,RNF223,SAMD11,SCNN1D,SDF4,SFTPC,SLC18A1,SLC35E2A,SLC39A14,SORBS3,TAS1R3,TMEM52,TNFRSF18,TNFRSF4,TTLL10,UBE2J2,XPO7
3	75718237	76527578	1.62826	TD	Iran	809342	9	AASDH,ARL9,NOA1,PAICS,POLR2B,PPAT,REST,SRP72,THEGL
6	45956192	48188022	1.5353	TD	Iran	2231831	16	ABCC9,AEBP2,CMAS,GOLT1B,GYS2,IAPP,KCNJ8,LDHB,PDE3A,PLEKHA5,PYROXD1,RECQL,SLCO1A2,SLCO1B3,SLCO1C1,SPX
6	64381642	66906874	1.24944	TD	Iran	2525233	35	ADCY6,AMIGO2,ASB8,CACNB3,CCDC184,CCDC65,CCNT1,COL2A1,DDN,DDX23,DHH,ENDOU,FKBP11,HDAC7,KANSL2,LALBA,LMBR1L,OR10AD1,OR8S1,PCED1B,PFKM,PRKAG1,RAPGEF3,RHEBL1,RND1,RPAP3,SENP1,SLC38A4,SLC48A1,TEX49,TMEM106C,VDR,WNT1,WNT10B,ZNF641
6	80319293	81667632	1.57928	TD	Iran	1348340	7	GNS,LLPH,MSRB3,RASSF3,TBC1D30,TBK1,WIF1
9	32696553	35735963	1.4725	TD	Iran	3039411	6	EFCAB1,MCM4,PRKDC,SNAI2,SNTG1,SPIDR
9	42409859	46700459	1.07182	TD	Iran	4290601	24	ANKRD46,CPQ,ERICH5,FBXO43,GDF6,KCNS2,LAPTM4B,MATN2,MTDH,MTERF3,OSR2,POLR2K,POP1,PTDSS1,RGS22,RNF19A,SDC2,SNX31,SPAG1,STK3,TSPYL5,UQCRB,VPS13B,YWHAZ
16	68747321	71050763	1.20968	TD	Iran	2303443	10	AMOTL2,BFSP2,CEP63,EPHB1,KY,RAB6B,RYK,SLCO2A1,TMEM108,TOPBP1
18	1242180	3452465	1.34176	TD	Iran	2210286	10	AMMECR1L,GPR17,HS6ST1,IWS1,LIMS2,MYO7B,POLR2D,SAP130,UGGT1,WDR33
20	36870430	37393847	1.6345	TD	Iran	523418	7	CCDC167,CMTR1,MDGA1,PIM1,RNF8,TBC1D22B,TMEM217
20	45239765	48137512	1.48999	TD	Iran	2897748	17	ADGRF1,ADGRF2,ADGRF4,C20H6orf141,CD2AP,CENPQ,CRISP1,CRISP2,CRISP3,DEFB110,GLYATL3,MEP1A,MUT,OPN5,PLA2G7,RHAG,TNFRSF21
20	49895054	51607124	1.53194	TD	Iran	1712071	15	EFHC1,ELOVL5,FBXO9,GCLC,GCM1,GSTA1,GSTA4,ICK,IL17F,KLHL31,LRRC1,MCM3,PAQR8,TMEM14A,TRAM2
20	55339183	58079433	1.478	TD	Iran	2740251	4	KHDRBS2,LGSN,PHF3,PTP4A1
2	88106113	88734400	-0.607302	TD	Straight Egyptian	628288	4	FREM3,GAB1,SMARCA5,USP38
3	16783030	20708216	-1.20866	TD	Straight Egyptian	3925187	81	ACD,AGRP,ATP6V0D1,B3GNT9,BEAN1,C3H16orf70,C3H16orf86,CA7,CARMIL2,CBFB,CDH1,CDH16,CDH3,CDH5,CENPT,CES2,CES3,CHTF8,CKLF,CMTM2,CMTM4,CTCF,CYB5B,DDX28,DPEP2,DPEP3,DUS2,DYNC1LI2,E2F4,EDC4,ELMO3,ENKD1,ESRP2,EXOC3L1,FAM96B,FHOD1,GFOD2,HAS3,HSD11B2,HSF4,KCTD19,KIAA0895L,LCAT,LRRC36,NAE1,NFAT5,NFATC3,NIP7,NOB1,NQO1,NRN1L,NUTF2,PARD6A,PDP2,PLA2G15,PLEKHG4,PRMT7,PSKH1,PSMD7,RANBP10,RIPOR1,RRAD,SLC12A4,SLC7A…
4	13315218	14071083	-0.691591	TD	Straight Egyptian	755866	2	C4H7orf25,PSMA2
5	63373580	64481679	-0.623965	TD	Straight Egyptian	1108100	2	COL11A1,OLFM3
7	38138215	42709467	-1.22418	TD	Straight Egyptian	4571253	21	ACAD8,ADAMTS15,ADAMTS8,APLP2,B3GAT1,GLB1L2,GLB1L3,IGSF9B,JAM3,NCAPD3,NFRKB,NTM,OPCML,PRDM10,SNX19,SPATA19,ST14,THYN1,TMEM45B,VPS26B,ZBTB44
8	58592188	59589766	-0.676918	TD	Straight Egyptian	997579	0
11	20238038	22314813	-0.862614	TD	Straight Egyptian	2076776	73	ACLY,AOC2,ATP6V0A1,BECN1,CAVIN1,CCR7,CDC6,CNP,CNTD1,CNTNAP1,COA3,COASY,DHX58,DNAJC7,EIF1,EZH1,FKBP10,GAST,GHDC,HAP1,HCRT,HSD17B1,HSPB9,IGFBP4,JUP,KAT2A,KCNH4,KLHL10,KLHL11,KRT12,KRT13,KRT14,KRT16,KRT17,KRT20,KRT23,KRT24,KRT25,KRT26,KRT27,KRT28,KRT32,KRT33A,KRT33B,KRT34,KRT35,KRT36,KRT39,KRT40,KRTAP16-1,MLX,NAGLU,NKIRAS2,NT5C3B,PLEKHH3,PSMC3IP,PSME3,RAB5C,RAMP2,RARA,RETREG3,SMARCE1,STAT3,STAT5A,ST…
11	30483721	32965886	-0.791403	TD	Straight Egyptian	2482166	28	AKAP1,ANKFN1,C11H17orf47,C11H17orf67,CCDC182,COIL,CUEDC1,DGKE,DYNLL2,EPX,HSF5,LPO,MKS1,MPO,MRPS23,MSI2,MTMR4,OR4D1,PPM1E,RAD51C,RNF43,SCPEP1,SEPT4,SRSF1,SUPT4H1,TEX14,TSPOAP1,VEZF1
11	33973892	34677935	-0.603012	TD	Straight Egyptian	704044	4	BRIP1,INTS2,MED13,TBX4
11	34927385	36485499	-0.763175	TD	Straight Egyptian	1558115	15	AATF,ACACA,APPBP2,BCAS3,C11H17orf64,CA4,DHRS11,GGNBP2,LHX1,MRM1,MYO19,PIGW,PPM1D,USP32,ZNHIT3
16	37646236	40415562	-1.1852	TD	Straight Egyptian	2769327	60	ALS2CL,AMT,ARIH2,ATRIP,C16H3orf62,C16H3orf84,CCDC12,CCDC36,CCDC51,CCDC71,CCR2,CCR5,CCRL2,CDC25A,CELSR3,COL7A1,CSPG5,DAG1,DALRD3,DHX30,ECATH-2,ECATH-3,ELP6,GPX1,IMPDH2,IP6K2,KIF9,KLHDC8B,KLHL18,LAMB2,LRRC2,LTF,MYL3,NBEAL2,NCKIPSD,NDUFAF3,NME6,P4HTM,PFKFB4,PLXNB1,PRSS45,PTH1R,PTPN23,QARS,QRICH1,RTP3,SCAP,SETD2,SHISA5,SLC26A6,SMARCC1,TCTA,TMEM89,TMIE,TREX1,UCN2,UQCRC1,USP19,USP4,WDR6
18	10070149	12176773	-0.853619	TD	Straight Egyptian	2106625	10	C18H2orf76,DBI,EPB41L5,GLI2,INHBB,MARCO,PTPN4,RALB,SCTR,STEAP3
18	17001143	18434104	-0.948519	TD	Straight Egyptian	1432962	2	MGAT5,NCKAP5
18	33582683	35114506	-0.782906	TD	Straight Egyptian	1531824	8	ARL5A,ARL6IP6,CACNB4,FMNL2,NEB,PRPF40A,RIF1,STAM2
18	67828553	70221387	-0.820667	TD	Straight Egyptian	2392835	3	CAVIN2,NABP1,TMEFF2
